# Supplementary material for: The dynamic characteristics of the shearer cable drag system
Source: PLoS One. 2024 Dec 31;19(12):e0316319. doi: 10.1371/journal.pone.0316319 (PMC11687739; doi:10.1371/journal.pone.0316319)
Supplement: S1 Fig — (XLSX) [file pone.0316319.s001.xlsx]

## Sheet: KA4
Control Strands Tension Test
KA4 ,Sectional Area4mm² , Stress=kgf*9.8
1 ( Section length150mm)			2 (Section length 156mm)			3 (Section length160mm)			4 (Section length155mm)			5 (Section length141mm)
time (s)	force (kgf)	Displacement(mm)	time (s)	force (kgf)	Displacement(mm)	time (s)	force (kgf)	Displacement(mm)	time (s)	force (kgf)	Displacement(mm)	time (s)	force (kgf)	Displacement(mm)
0.085	25.219	0	0.07	2.462	0	0.005	0.371	0.23641	0.005	0.26	0.04965	0.095	19.936	0
0.105	25.207	9e-05	0.09	2.448	0	0.02	1.183	0.26284	0.02	0.361	0.07233	0.115	19.884	0.00044
0.125	25.156	0.00017	0.11	2.469	1e-05	0.035	2.224	0.28273	0.035	0.468	0.0903	0.13	19.809	0.00089
0.145	25.209	0.00026	0.13	2.426	1e-05	0.055	3.45	0.3167	0.055	0.596	0.12148	0.135	19.724	0.00133
0.16	25.194	0.00043	0.145	2.426	2e-05	0.075	6.714	0.34985	0.075	0.828	0.15366	0.145	19.655	0.00178
0.175	25.156	0.00061	0.16	2.402	3e-05	0.095	9.56	0.38303	0.095	1.14	0.1863	0.155	19.565	0.00222
0.185	25.176	0.00069	0.17	2.313	3e-05	0.11	12.088	0.40958	0.11	1.636	0.21261	0.16	19.542	0.00267
0.205	25.195	0.00095	0.19	2.374	4e-05	0.13	14.932	0.44273	0.13	2.527	0.24642	0.175	19.474	0.00311
0.22	25.174	0.00122	0.2	2.397	4e-05	0.145	16.808	0.46928	0.145	3.506	0.27285	0.19	19.401	0.004
0.235	25.105	0.00148	0.22	2.423	4e-05	0.155	18.033	0.48258	0.155	4.391	0.2861	0.21	19.38	0.00445
0.245	25.115	0.00165	0.255	2.541	0.00563	0.175	19.539	0.51576	0.175	8.082	0.31925	0.225	19.34	0.00489
0.26	25.133	0.00182	0.275	2.653	0.01947	0.19	20.956	0.54315	0.19	11.947	0.3458	0.265	19.326	0.00534
0.285	25.118	0.00208	0.295	2.752	0.02351	0.205	22.342	0.56971	0.205	15.25	0.37232	0.285	19.341	0.01951
0.305	25.117	0.00243	0.315	2.983	0.0361	0.215	23.369	0.58301	0.215	17.346	0.38561	0.305	19.394	0.0236
0.32	25.134	0.0026	0.335	3.862	0.06295	0.235	24.658	0.61615	0.235	19.839	0.4188	0.315	19.491	0.03752
0.345	25.118	0.00286	0.35	4.421	0.08734	0.255	26.738	0.64933	0.255	22.544	0.45194	0.32	19.568	0.04265
0.365	25.087	0.00321	0.375	6.688	0.12477	0.275	29.712	0.68256	0.275	25.096	0.486	0.325	19.644	0.04794
0.38	25.104	0.0033	0.39	7.909	0.15049	0.29	31.139	0.70907	0.29	26.24	0.51255	0.345	20.273	0.07633
0.405	25.074	0.00365	0.41	10.414	0.18305	0.315	33.52	0.74976	0.315	28.372	0.55237	0.35	20.666	0.08838
0.42	25.088	0.00391	0.435	14.339	0.22257	0.335	35.597	0.78294	0.335	30.425	0.58555	0.355	20.892	0.09455
0.44	25.067	0.00408	0.45	16.096	0.24892	0.35	36.574	0.8095	0.35	31.395	0.6121	0.365	21.678	0.10697
0.465	25	0.00443	0.47	19.049	0.28202	0.375	38.731	0.84935	0.375	33.74	0.65196	0.38	22.632	0.13319
0.48	25.032	0.00469	0.495	23.234	0.32267	0.39	39.592	0.87591	0.39	34.774	0.67851	0.385	23.124	0.13965
0.505	25.058	0.00486	0.51	24.957	0.34918	0.41	41.062	0.90909	0.41	36.48	0.71253	0.39	24.333	0.15258
0.525	25.034	0.00512	0.525	27.313	0.37573	0.435	43.12	0.9489	0.435	38.779	0.75234	0.405	27.204	0.17213
0.54	25.025	0.00521	0.535	28.947	0.38899	0.45	44.001	0.97629	0.45	39.708	0.77886	0.41	27.858	0.18522
0.58	25.178	0.00529	0.555	31.582	0.42217	0.47	45.439	1.00947	0.47	41.259	0.81208	0.415	28.517	0.19181
0.6	25.478	0.01943	0.57	33.093	0.44873	0.495	47.254	1.04933	0.495	43.389	0.85194	0.42	29.156	0.19835
0.62	25.773	0.02355	0.585	35.107	0.47528	0.51	48.046	1.07584	0.51	44.28	0.87849	0.425	30.39	0.20494
0.635	26.455	0.03377	0.595	36.601	0.48854	0.525	49.079	1.1024	0.525	45.431	0.90505	0.44	32.125	0.23133
0.65	28.224	0.05469	0.615	38.921	0.52256	0.535	49.839	1.1157	0.535	46.205	0.91914	0.445	32.696	0.23791
0.66	29.902	0.06603	0.63	40.202	0.54911	0.555	51.085	1.14888	0.555	47.476	0.95232	0.45	33.719	0.25113
0.68	32.762	0.09609	0.645	42.015	0.57567	0.57	51.809	1.17543	0.57	48.24	0.97888	0.465	35.495	0.27097
0.695	34.338	0.12119	0.675	45.198	0.62215	0.585	52.666	1.20282	0.585	49.236	1.00543	0.47	35.894	0.28419
0.71	36.327	0.14683	0.69	46.33	0.64871	0.595	53.297	1.21608	0.595	49.958	1.01869	0.475	36.276	0.29086
0.72	37.718	0.16058	0.705	47.78	0.67522	0.615	54.366	1.24931	0.615	51.129	1.05191	0.48	36.66	0.29749
0.74	39.698	0.19335	0.735	50.416	0.7217	0.63	55.001	1.27582	0.63	51.791	1.07843	0.485	37.39	0.30411
0.755	40.703	0.2197	0.755	51.662	0.75572	0.645	55.816	1.30237	0.645	52.573	1.10498	0.505	38.76	0.33726
0.77	41.929	0.24604	0.77	52.831	0.78228	0.675	57.324	1.34882	0.675	54.111	1.1523	0.51	39.412	0.35135
0.8	44.31	0.29244	0.795	54.714	0.82213	0.69	57.812	1.37537	0.69	54.688	1.17881	0.515	39.742	0.35797
0.815	45.037	0.31891	0.815	55.648	0.85527	0.705	58.477	1.40193	0.705	55.424	1.20537	0.52	40.062	0.3646
0.83	46.054	0.34547	0.83	56.556	0.88183	0.735	59.785	1.44924	0.735	56.786	1.25189	0.525	40.387	0.37123
0.86	47.962	0.39274	0.855	58.035	0.92168	0.755	60.41	1.48247	0.755	57.358	1.28503	0.53	41.011	0.38453
0.88	48.759	0.42588	0.875	59.039	0.9557	0.77	61.022	1.50902	0.77	57.938	1.31163	0.545	42.184	0.40446
0.895	49.54	0.45248	0.89	59.582	0.98225	0.795	61.9	1.54883	0.795	58.947	1.35144	0.565	43.346	0.43764
0.92	50.966	0.49229	0.905	60.306	1.00881	0.815	62.402	1.58202	0.815	59.501	1.38546	0.57	43.922	0.45094
0.94	51.744	0.52552	0.915	60.773	1.02206	0.83	62.914	1.60857	0.83	60.045	1.41201	0.575	44.211	0.45757
0.955	52.456	0.55203	0.935	61.48	1.05529	0.855	63.766	1.64922	0.855	60.823	1.45183	0.58	44.511	0.4642
0.98	53.762	0.59184	0.95	61.894	1.08185	0.875	64.338	1.6824	0.875	61.381	1.48501	0.585	44.804	0.47082
1	54.551	0.6259	0.965	62.501	1.10836	0.89	64.629	1.70896	0.89	61.726	1.51161	0.59	45.383	0.48412
1.015	54.962	0.65242	0.975	62.896	1.12162	0.905	64.991	1.73551	0.905	62.169	1.53812	0.605	46.547	0.50401
1.03	55.593	0.67901	0.995	63.542	1.15484	0.915	65.269	1.74881	0.915	62.498	1.55142	0.625	47.959	0.53719
1.045	56.302	0.70553	1.01	63.829	1.18219	0.935	65.755	1.782	0.935	63.031	1.58544	0.63	48.231	0.55045
1.06	56.672	0.72545	1.025	64.35	1.20874	0.95	66.044	1.80851	0.95	63.313	1.61199	0.635	48.5	0.55712
1.08	57.62	0.75864	1.04	64.752	1.2353	0.965	66.419	1.83511	0.965	63.65	1.63855	0.64	48.748	0.56458
1.1	58.269	0.79182	1.055	65.069	1.25523	0.975	66.678	1.84836	0.975	63.899	1.6518	0.645	49.002	0.57121
1.12	58.916	0.82584	1.075	65.664	1.28845	0.995	67.099	1.88242	0.995	64.344	1.68499	0.65	49.494	0.58447
1.135	59.258	0.85244	1.095	66.184	1.32163	1.01	67.31	1.90894	1.01	64.612	1.71154	0.655	49.739	0.59114
1.15	59.73	0.87899	1.115	66.61	1.35478	1.025	67.579	1.93549	1.025	64.963	1.7381	0.665	50.493	0.60439
1.165	60.281	0.90551	1.13	66.77	1.38137	1.04	67.865	1.96205	1.04	65.3	1.76465	0.685	51.74	0.63758
1.18	60.647	0.92543	1.145	67.169	1.40876	1.055	68.079	1.98197	1.055	65.545	1.78458	0.69	51.975	0.65087
1.2	61.361	0.95862	1.16	67.518	1.43528	1.075	68.52	2.01516	1.075	65.925	1.8186	0.695	52.214	0.6575
1.22	61.889	0.9918	1.175	67.652	1.4552	1.095	68.859	2.04834	1.095	66.266	1.85178	0.7	52.459	0.66413
1.24	62.44	1.02502	1.195	68.138	1.48843	1.115	69.168	2.08152	1.115	66.623	1.88496	0.705	52.696	0.6708
1.255	62.772	1.05237	1.215	68.501	1.52157	1.13	69.319	2.10891	1.13	66.837	1.91152	0.71	53.16	0.68406
1.27	63.116	1.07893	1.235	68.788	1.5548	1.145	69.502	2.13547	1.145	67.123	1.93808	0.715	53.396	0.69069
1.285	63.509	1.10548	1.255	69.053	1.58798	1.16	69.691	2.16202	1.16	67.394	1.96463	0.725	54.08	0.70394
1.3	63.866	1.12541	1.27	69.293	1.61449	1.175	69.848	2.18195	1.175	67.592	1.98456	0.745	55.078	0.73713
1.32	64.406	1.15863	1.285	69.533	1.64192	1.195	70.148	2.21513	1.195	67.899	2.01774	0.755	55.459	0.7571
1.34	64.864	1.19182	1.3	69.806	1.66848	1.215	70.399	2.24832	1.215	68.158	2.05176	0.76	55.656	0.76372
1.36	65.311	1.225	1.315	70.011	1.68836	1.235	70.646	2.2815	1.235	68.431	2.08494	0.765	55.856	0.77035
1.38	65.597	1.25819	1.335	70.272	1.72159	1.255	70.802	2.31552	1.255	68.656	2.11813	0.77	56.234	0.78444
1.395	65.884	1.28557	1.355	70.484	1.75477	1.27	70.939	2.34212	1.27	68.876	2.14472	0.775	56.416	0.79111
1.41	66.245	1.31213	1.375	70.723	1.78796	1.285	71.096	2.36863	1.285	69.093	2.17128	0.78	56.618	0.79774
1.425	66.608	1.33869	1.39	70.854	1.81451	1.3	71.252	2.39518	1.3	69.286	2.19779	0.785	56.994	0.80437
1.44	66.909	1.35857	1.405	71.047	1.84103	1.315	71.409	2.41511	1.315	69.44	2.21772	0.805	57.903	0.8376
1.46	67.308	1.39175	1.42	71.173	1.86841	1.335	71.621	2.44834	1.335	69.625	2.25094	0.815	58.247	0.85748
1.48	67.68	1.42498	1.435	71.291	1.88834	1.355	71.821	2.48148	1.355	69.837	2.28492	0.82	58.42	0.86411
1.5	67.995	1.4582	1.455	71.476	1.92153	1.375	71.981	2.51466	1.375	70.061	2.3181	0.825	58.594	0.87074
1.515	68.115	1.48472	1.475	71.667	1.95471	1.39	72.065	2.54205	1.39	70.209	2.34466	0.83	58.919	0.88404
1.53	68.381	1.51211	1.495	71.907	1.98789	1.405	72.171	2.56861	1.405	70.386	2.37121	0.835	59.076	0.89071
1.545	68.659	1.53866	1.51	71.978	2.01445	1.42	72.292	2.59516	1.42	70.557	2.39777	0.84	59.22	0.89733
1.56	68.845	1.55859	1.525	72.163	2.041	1.435	72.388	2.61505	1.435	70.663	2.4177	0.845	59.492	0.90396
1.58	69.211	1.59177	1.54	72.265	2.06839	1.455	72.609	2.64827	1.455	70.842	2.45088	0.865	60.19	0.93715
1.6	69.481	1.62496	1.555	72.307	2.08832	1.475	72.793	2.68146	1.475	70.985	2.4849	0.88	60.617	0.96366
1.62	69.727	1.65814	1.575	72.444	2.1215	1.495	72.971	2.71464	1.495	71.167	2.51808	0.885	60.755	0.97033
1.635	69.867	1.6847	1.595	72.664	2.15469	1.51	73.062	2.74119	1.51	71.291	2.54464	0.89	61.029	0.98359
1.65	70.031	1.71121	1.615	72.819	2.18787	1.525	73.159	2.76858	1.525	71.446	2.57119	0.895	61.162	0.99022
1.665	70.3	1.7386	1.63	72.829	2.21447	1.54	73.244	2.79514	1.54	71.589	2.59775	0.9	61.305	0.99684
1.68	70.441	1.75852	1.645	73.035	2.24102	1.555	73.297	2.81502	1.555	71.7	2.61763	0.905	61.435	1.00351
1.7	70.755	1.79171	1.66	73.16	2.26754	1.575	73.443	2.84825	1.575	71.869	2.65086	0.925	62.215	1.03753
1.72	70.947	1.82489	1.675	73.155	2.28742	1.595	73.581	2.88143	1.595	71.984	2.68404	0.94	62.572	1.06409
1.74	71.153	1.85812	1.695	73.363	2.32148	1.615	73.729	2.91466	1.615	72.097	2.7181	0.945	62.686	1.07071
1.755	71.282	1.88467	1.715	73.484	2.35466	1.63	73.828	2.94117	1.63	72.184	2.74461	0.95	62.885	1.08401
1.77	71.392	1.91123	1.735	73.606	2.38789	1.645	73.93	2.96773	1.645	72.308	2.77117	0.955	62.982	1.09064
1.785	71.546	1.93778	1.755	73.693	2.42107	1.66	74.017	2.99512	1.66	72.434	2.79772	0.96	63.084	1.09727
1.8	71.697	1.9585	1.77	73.746	2.44759	1.675	74.076	3.015	1.675	72.535	2.81765	0.965	63.19	1.10394
1.82	71.892	1.99169	1.785	73.848	2.47418	1.695	74.175	3.04823	1.695	72.712	2.85083	0.985	63.802	1.13712
1.84	72.072	2.02491	1.8	74.004	2.5007	1.715	74.246	3.08141	1.715	72.823	2.88402	1.005	64.212	1.17031
1.86	72.301	2.05809	1.815	74.095	2.52142	1.735	74.35	3.11459	1.735	72.916	2.91724	1.01	64.409	1.18356
1.88	72.4	2.09128	1.835	74.149	2.55464	1.755	74.435	3.14778	1.755	72.98	2.95122	1.015	64.51	1.19019
1.895	72.51	2.11783	1.855	74.203	2.58782	1.77	74.531	3.17437	1.77	73.059	2.97782	1.02	64.61	1.19682
1.91	72.659	2.14443	1.875	74.328	2.62101	1.785	74.632	3.20172	1.785	73.159	3.00433	1.025	64.709	1.20349
1.925	72.794	2.17094	1.89	74.446	2.64756	1.8	74.717	3.22828	1.8	73.262	3.03088	1.03	64.893	1.21675
1.94	72.879	2.1917	1.905	74.536	2.67416	1.815	74.787	3.2482	1.815	73.358	3.05081	1.035	64.993	1.22342
1.96	73.024	2.22489	1.92	74.577	2.70067	1.835	74.864	3.28139	1.835	73.487	3.08399	1.04	65.083	1.23088
1.98	73.191	2.25807	1.935	74.631	2.7206	1.855	74.932	3.31457	1.855	73.614	3.11718	1.045	65.186	1.23751
2	73.306	2.29126	1.955	74.727	2.75462	1.875	74.996	3.34775	1.875	73.712	3.1504	1.05	65.355	1.25077
2.02	73.402	2.32444	1.975	74.798	2.7878	1.89	75.046	3.37431	1.89	73.767	3.17779	1.055	65.432	1.25739
2.04	73.524	2.35766	1.995	74.924	2.82103	1.905	75.129	3.40082	1.905	73.827	3.20431	1.06	65.509	1.26406
2.06	73.628	2.39085	2.01	74.95	2.84754	1.92	75.212	3.42825	1.92	73.888	3.2309	1.065	65.646	1.27069
2.08	73.747	2.42487	2.03	75.04	2.8791	1.935	75.26	3.44818	1.935	73.935	3.25079	1.085	65.989	1.30388
2.1	73.924	2.45805	2.05	75.081	2.91395	1.955	75.423	3.48136	1.955	74.062	3.28397	1.105	66.355	1.33706
2.12	74.064	2.49127	2.07	75.175	2.94709	1.975	75.617	3.51455	1.975	74.168	3.31716	1.125	66.715	1.37024
2.135	74.04	2.51783	2.09	75.299	2.98115	1.995	75.735	3.54773	1.995	74.277	3.35038	1.13	66.775	1.38354
2.155	74.16	2.55101	2.11	75.339	3.01433	2.01	75.893	3.57429	2.01	74.348	3.37777	1.135	66.854	1.39017
2.175	74.254	2.5842	2.135	75.412	3.05419	2.03	76.072	3.60747	2.03	74.439	3.41095	1.14	66.921	1.39684
2.195	74.323	2.61738	2.155	75.479	3.08737	2.05	76.206	3.64065	2.05	74.512	3.44414	1.145	67.006	1.40347
2.215	74.415	2.6514	2.175	75.556	3.12051	2.07	76.221	3.67467	2.07	74.576	3.47732	1.15	67.14	1.41672
2.235	74.55	2.68458	2.195	75.586	3.15374	2.09	76.257	3.70786	2.09	74.633	3.51055	1.155	67.209	1.42335
2.26	74.741	2.72444	2.215	75.644	3.18692	2.11	76.335	3.74108	2.11	74.715	3.54373	1.16	67.284	1.42998
2.28	74.822	2.75762	2.235	75.749	3.22094	2.135	76.378	3.78089	2.135	74.821	3.58354	1.165	67.362	1.43665
2.3	74.919	2.79084	2.26	75.839	3.26079	2.155	76.433	3.81412	2.155	74.925	3.61756	1.17	67.493	1.45074
2.32	74.999	2.82403	2.28	75.935	3.29394	2.175	76.537	3.8473	2.175	75.027	3.65078	1.175	67.55	1.45737
2.34	75.057	2.85805	2.3	76.046	3.32716	2.195	76.638	3.88132	2.195	75.214	3.68393	1.18	67.613	1.464
2.36	75.128	2.89123	2.32	76.137	3.36034	2.215	76.7	3.91446	2.215	75.35	3.71711	1.185	67.666	1.47067
2.38	75.269	2.92441	2.34	76.176	3.39357	2.235	76.746	3.94769	2.235	75.484	3.75029	1.205	67.974	1.50385
2.395	75.236	2.95101	2.36	76.19	3.42755	2.255	76.851	3.98087	2.255	75.667	3.78352	1.225	68.242	1.53704
2.415	75.321	2.98415	2.38	76.394	3.46073	2.27	76.914	4.00743	2.27	75.701	3.81007	1.245	68.512	1.57026
2.435	75.459	3.01734	2.395	76.321	3.48728	2.29	76.918	4.04061	2.29	75.831	3.84409	1.255	68.618	1.59015
2.455	75.577	3.05056	2.415	76.392	3.52051	2.31	76.979	4.07383	2.31	75.93	3.87728	1.26	68.674	1.59682
2.475	75.671	3.08454	2.435	76.473	3.55369	2.33	77.079	4.10781	2.33	75.972	3.91046	1.265	68.734	1.60345
2.495	75.68	3.11776	2.455	76.545	3.58688	2.35	77.146	4.14099	2.35	76.003	3.94364	1.27	68.838	1.6167
2.51	75.777	3.14428	2.475	76.58	3.62006	2.37	77.163	4.17422	2.37	76.02	3.97687	1.275	68.882	1.62333
2.53	75.817	3.1775	2.495	76.604	3.65408	2.385	77.211	4.20077	2.385	76.13	4.00342	1.28	68.945	1.62996
2.55	75.824	3.21073	2.51	76.703	3.68063	2.405	77.247	4.23396	2.405	76.16	4.03657	1.285	68.994	1.63663
2.57	75.866	3.24387	2.53	76.703	3.71382	2.425	77.27	4.26714	2.425	76.232	4.07062	1.29	69.093	1.64989
2.59	76.007	3.27709	2.55	76.735	3.747	2.445	77.342	4.30033	2.445	76.362	4.10381	1.295	69.138	1.65651
2.61	76.077	3.30778	2.57	76.809	3.78018	2.465	77.443	4.33434	2.465	76.455	4.13699	1.3	69.185	1.66318
2.63	76.115	3.34096	2.59	76.91	3.81341	2.485	77.547	4.36753	2.485	76.447	4.17018	1.305	69.226	1.66981
2.645	76.212	3.36751	2.61	76.994	3.84659	2.51	77.512	4.40734	2.51	76.51	4.20999	1.31	69.301	1.6839
2.66	76.279	3.39074	2.635	77.069	3.88724	2.53	77.629	4.44056	2.53	76.549	4.24321	1.325	69.441	1.70379
2.675	76.34	3.41729	2.655	77.181	3.92042	2.55	77.68	4.47375	2.55	76.584	4.27723	1.345	69.619	1.73701
2.69	76.399	3.44055	2.675	77.206	3.95361	2.57	77.714	4.50697	2.57	76.636	4.31046	1.365	69.817	1.7702
2.705	76.427	3.46715	2.695	77.221	3.98683	2.59	77.74	4.54016	2.59	76.713	4.3436	1.38	69.947	1.79675
2.72	76.497	3.49037	2.715	77.252	4.02002	2.61	77.804	4.57417	2.61	76.802	4.37678	1.385	69.987	1.80342
2.735	76.478	3.51692	2.735	77.323	4.0532	2.635	77.83	4.61399	2.635	76.758	4.41664	1.39	70.067	1.81672
2.75	76.53	3.54098	2.76	77.388	4.09389	2.655	77.852	4.64717	2.655	76.838	4.44982	1.395	70.107	1.82335
2.77	76.616	3.57416	2.78	77.422	4.12707	2.675	77.898	4.68035	2.675	76.946	4.483	1.4	70.156	1.82998
2.79	76.65	3.60735	2.8	77.534	4.16025	2.695	77.987	4.71358	2.695	76.992	4.51706	1.405	70.196	1.83661
2.81	76.719	3.64053	2.82	77.609	4.19344	2.715	78.021	4.74676	2.715	77.04	4.55025	1.41	70.273	1.84991
2.83	76.813	3.67371	2.84	77.657	4.22662	2.735	78.02	4.78078	2.735	77.047	4.58343	1.415	70.317	1.85649
2.85	76.901	3.7069	2.86	77.669	4.2598	2.755	78.168	4.81396	2.755	77.147	4.61661	1.42	70.357	1.86312
2.87	76.948	3.74012	2.88	77.834	4.29299	2.77	78.212	4.84056	2.77	77.173	4.64317	1.425	70.396	1.86975
2.88	77.049	3.75755	2.895	77.78	4.32042	2.79	78.256	4.87374	2.79	77.285	4.67635	1.43	70.462	1.88305
2.895	77.051	3.7841	2.915	77.81	4.3536	2.81	78.316	4.90693	2.81	77.375	4.70954	1.435	70.497	1.88968
2.91	77.105	3.80732	2.935	77.873	4.38679	2.83	78.405	4.94011	2.83	77.421	4.74359	1.445	70.583	1.90381
2.925	77.112	3.83388	2.955	77.961	4.41997	2.85	78.489	4.97329	2.85	77.426	4.77678	1.465	70.707	1.93699
2.94	77.171	3.85714	2.975	78.009	4.45315	2.87	78.529	5.00731	2.87	77.468	4.80996	1.485	70.838	1.97017
2.955	77.194	3.88365	2.995	78.036	4.48638	2.885	78.593	5.03383	2.885	77.554	4.83652	1.505	70.963	2.00336
2.97	77.239	3.90692	3.01	78.132	4.51289	2.905	78.633	5.06701	2.905	77.576	4.8697	1.51	71.025	2.01662
2.985	77.326	3.93347	3.03	78.159	4.54691	2.925	78.644	5.10023	2.925	77.628	4.90288	1.515	71.063	2.02329
3	77.363	3.95669	3.05	78.193	4.58009	2.945	78.685	5.13342	2.945	77.735	4.93607	1.52	71.1	2.02991
3.02	77.401	3.99071	3.07	78.246	4.61324	2.965	78.74	5.16664	2.965	77.801	4.97013	1.525	71.134	2.03654
3.04	77.487	4.02389	3.09	78.335	4.6465	2.985	78.785	5.19983	2.985	77.805	5.00331	1.53	71.194	2.04984
3.06	77.57	4.05708	3.11	78.439	4.67969	3.01	78.791	5.24047	3.01	77.873	5.04312	1.535	71.237	2.05647
3.08	77.629	4.0903	3.135	78.432	4.71954	3.03	78.885	5.27366	3.03	77.92	5.07631	1.54	71.267	2.0631
3.1	77.683	4.12349	3.155	78.515	4.75272	3.05	78.973	5.30684	3.05	77.924	5.10949	1.545	71.313	2.06977
3.12	77.761	4.15667	3.175	78.599	4.78674	3.07	79.009	5.34007	3.07	77.97	5.14271	1.55	71.371	2.08302
3.13	77.724	4.17326	3.195	78.621	4.81992	3.09	79.017	5.37321	3.09	78.026	5.17673	1.555	71.403	2.08965
3.145	77.804	4.19986	3.215	78.626	4.85311	3.11	79.075	5.40643	3.11	78.119	5.20992	1.56	71.437	2.09628
3.16	77.813	4.22391	3.235	78.709	4.88629	3.135	79.124	5.44708	3.135	78.067	5.24977	1.565	71.419	2.10291
3.175	77.836	4.25042	3.26	78.812	4.9261	3.155	79.136	5.48026	3.155	78.156	5.28295	1.585	71.812	2.13697
3.19	77.893	4.27365	3.28	78.818	4.95929	3.175	79.195	5.51345	3.175	78.264	5.31614	1.605	72.177	2.17015
3.205	77.932	4.3002	3.3	78.913	4.99335	3.195	79.265	5.54667	3.195	78.319	5.34932	1.625	72.389	2.20334
3.22	77.989	4.32342	3.32	78.978	5.02653	3.215	79.359	5.57986	3.215	78.322	5.3825	1.63	72.343	2.21663
3.235	77.947	4.35002	3.34	79.008	5.05976	3.235	79.382	5.61304	3.235	78.343	5.41652	1.635	72.452	2.22326
3.25	77.996	4.37324	3.36	79.021	5.09294	3.255	79.451	5.64622	3.255	78.458	5.44971	1.64	72.453	2.22989
3.27	78.074	4.40642	3.38	79.177	5.12608	3.27	79.536	5.67361	3.27	78.459	5.4763	1.645	72.559	2.23656
3.29	78.101	4.44048	3.395	79.086	5.15268	3.29	79.515	5.7068	3.29	78.526	5.50944	1.65	72.566	2.24982
3.31	78.183	4.47366	3.415	79.104	5.18586	3.31	79.503	5.73998	3.31	78.602	5.54267	1.655	72.592	2.25645
3.33	78.27	4.50681	3.435	79.172	5.21988	3.33	79.541	5.77316	3.33	78.661	5.57585	1.66	72.65	2.26312
3.35	78.299	4.54003	3.455	79.251	5.25306	3.35	79.655	5.80639	3.35	78.712	5.60904	1.665	72.717	2.26974
3.37	78.343	4.57322	3.475	79.335	5.28621	3.37	79.701	5.83957	3.37	78.728	5.6431	1.67	72.747	2.283
3.38	78.469	4.58981	3.495	79.352	5.31943	3.385	79.751	5.86613	3.385	78.817	5.66961	1.675	72.708	2.28963
3.395	78.488	4.6164	3.51	79.436	5.34599	3.405	79.841	5.90014	3.405	78.837	5.70279	1.68	72.841	2.29626
3.41	78.567	4.63962	3.53	79.461	5.37917	3.425	79.851	5.93333	3.425	78.896	5.73598	1.685	72.829	2.30293
3.425	78.576	4.66697	3.55	79.476	5.41239	3.445	79.888	5.96651	3.445	78.955	5.76916	1.705	72.986	2.33607
3.44	78.641	4.69023	3.57	79.521	5.44641	3.465	79.954	5.9997	3.465	79.024	5.80239	1.725	73.045	2.37009
3.455	78.659	4.71679	3.59	79.581	5.4796	3.485	79.996	6.03288	3.485	79.07	5.83557	1.745	73.1	2.40331
3.47	78.687	4.74001	3.61	79.651	5.51278	3.51	79.954	6.07273	3.51	79.134	5.87626	1.755	73.134	2.42324
3.485	78.754	4.76661	3.635	79.684	5.55263	3.53	80.03	6.10592	3.53	79.19	5.90944	1.76	73.204	2.42987
3.5	78.769	4.78983	3.655	79.778	5.58577	3.55	80.12	6.13998	3.55	79.24	5.94262	1.765	73.251	2.4365
3.52	78.804	4.82301	3.675	79.847	5.61896	3.57	80.181	6.17312	3.57	79.243	5.97581	1.77	73.252	2.4498
3.54	78.898	4.85619	3.695	79.86	5.65218	3.59	80.187	6.20634	3.59	79.285	6.00899	1.775	73.244	2.45642
3.56	78.942	4.89025	3.715	79.848	5.6862	3.61	80.205	6.23953	3.61	79.351	6.04218	1.78	73.344	2.46305
3.58	78.947	4.92339	3.735	79.88	5.71943	3.635	80.305	6.27934	3.635	79.31	6.08286	1.785	73.34	2.46972
3.6	78.983	4.95662	3.76	79.988	5.75924	3.655	80.292	6.31252	3.655	79.364	6.116	1.79	73.344	2.48302
3.62	79.09	4.98976	3.78	80.003	5.79242	3.675	80.33	6.34654	3.675	79.442	6.14923	1.795	73.354	2.48965
3.63	79.07	5.0064	3.8	80.07	5.82561	3.695	80.41	6.37976	3.695	79.505	6.18241	1.8	73.452	2.49628
3.645	79.142	5.03295	3.82	80.161	5.85879	3.715	80.469	6.41295	3.715	79.525	6.2156	1.805	73.441	2.50291
3.66	79.194	5.05617	3.84	80.204	5.89285	3.735	80.477	6.44613	3.735	79.559	6.24882	1.81	73.425	2.5162
3.675	79.25	5.08268	3.86	80.249	5.92599	3.755	80.505	6.47932	3.755	79.658	6.28201	1.825	73.594	2.53609
3.69	79.266	5.10599	3.88	80.361	5.95917	3.77	80.58	6.50591	3.77	79.646	6.3094	1.845	73.645	2.57011
3.705	79.276	5.13338	3.895	80.335	5.98573	3.79	80.623	6.5391	3.79	79.681	6.34258	1.865	73.707	2.60329
3.72	79.334	5.15656	3.915	80.362	6.01891	3.81	80.645	6.57311	3.81	79.762	6.37576	1.88	73.833	2.6298
3.735	79.291	5.18311	3.935	80.404	6.05214	3.83	80.729	6.60626	3.83	79.845	6.40895	1.885	73.806	2.63647
3.75	79.343	5.20637	3.955	80.467	6.08532	3.85	80.787	6.63944	3.85	79.896	6.44213	1.89	73.816	2.64977
3.77	79.425	5.23956	3.975	80.541	6.11934	3.87	80.829	6.67266	3.87	79.888	6.47531	1.895	73.814	2.6564
3.79	79.452	5.27278	3.995	80.542	6.15257	3.885	80.871	6.69918	3.885	79.976	6.50187	1.9	73.911	2.66303
3.81	79.488	5.30596	4.015	80.554	6.18571	3.905	80.962	6.73236	3.905	79.972	6.53589	1.905	73.883	2.66966
3.83	79.569	5.33998	4.035	80.633	6.21889	3.925	80.968	6.76559	3.925	79.997	6.56911	1.91	73.876	2.68296
3.85	79.633	5.37317	4.055	80.687	6.25212	3.945	80.985	6.7996	3.945	80.093	6.6023	1.915	73.945	2.68958
3.87	79.663	5.40635	4.075	80.767	6.28526	3.965	81.039	6.83283	3.965	80.208	6.63548	1.92	73.974	2.69621
3.88	79.755	5.42294	4.095	80.821	6.31848	3.985	81.102	6.86597	3.985	80.244	6.66866	1.925	74.007	2.70284
3.895	79.785	5.4495	4.115	80.813	6.35254	4.015	81.172	6.91245	4.015	80.206	6.71514	1.93	73.972	2.71614
3.91	79.824	5.47276	4.14	80.929	6.39235	4.035	81.18	6.94564	4.035	80.227	6.74916	1.935	74.044	2.72277
3.925	79.825	5.49931	4.16	80.961	6.42554	4.055	81.162	6.97882	4.055	80.295	6.7823	1.945	74.078	2.73607
3.94	79.877	5.52253	4.18	80.959	6.45872	4.075	81.174	7.01288	4.075	80.387	6.81553	1.965	74.108	2.76925
3.955	79.868	5.54909	4.2	80.998	6.49191	4.095	81.254	7.04606	4.095	80.448	6.84875	1.985	74.184	2.80327
3.97	79.912	5.57314	4.22	81.074	6.52509	4.115	81.366	7.07925	4.115	80.486	6.88194	2.005	74.271	2.83645
3.985	80.023	5.5997	4.24	81.176	6.55911	4.135	81.341	7.11243	4.135	80.525	6.91512	2.01	74.215	2.84975
4	80.078	5.62292	4.26	81.204	6.59229	4.155	81.399	7.14562	4.155	80.611	6.94831	2.02	74.339	2.86301
4.01	80.045	5.63951	4.28	81.3	6.62547	4.175	81.46	7.17884	4.175	80.653	6.98232	2.025	74.353	2.86964
4.03	80.048	5.67269	4.3	81.379	6.6587	4.195	81.474	7.21202	4.195	80.696	7.01551	2.03	74.277	2.88293
4.05	80.077	5.70592	4.32	81.411	6.69188	4.215	81.5	7.24604	4.215	80.756	7.04873	2.04	74.365	2.89619
4.07	80.151	5.7391	4.34	81.408	6.72511	4.235	81.535	7.27922	4.235	80.817	7.08192	2.045	74.359	2.90282
4.09	80.234	5.77233	4.36	81.455	6.75829	4.255	81.612	7.31241	4.255	80.842	7.11506	2.05	74.372	2.91612
4.11	80.294	5.80635	4.38	81.526	6.79227	4.27	81.724	7.33896	4.27	80.82	7.14165	2.06	74.427	2.92937
4.13	80.315	5.83949	4.395	81.484	6.81886	4.285	81.761	7.36548	4.285	80.892	7.16821	2.065	74.43	2.93604
4.145	80.353	5.86609	4.41	81.527	6.84542	4.295	81.724	7.37878	4.295	80.838	7.18147	2.07	74.469	2.9493
4.16	80.43	5.88931	4.42	81.611	6.85863	4.31	81.741	7.40533	4.31	80.958	7.20886	2.08	74.532	2.96256
4.17	80.398	5.9059	4.435	81.523	6.88523	4.325	81.825	7.43189	4.325	80.952	7.23541	2.085	74.523	2.96923
4.185	80.525	5.93245	4.45	81.593	6.91179	4.335	81.784	7.44518	4.335	80.965	7.24871	2.09	74.506	2.98248
4.2	80.494	5.95567	4.46	81.631	6.92504	4.35	81.898	7.47257	4.35	81.046	7.27522	2.1	74.599	2.99574
4.21	80.542	5.97231	4.475	81.658	6.9516	4.365	81.902	7.49913	4.365	81.136	7.30178	2.105	74.625	3.00237
4.225	80.565	5.99882	4.49	81.669	6.97815	4.375	81.903	7.51239	4.375	81.077	7.31508	2.11	74.524	3.0165
4.24	80.662	6.02292	4.5	81.768	6.99145	4.39	81.97	7.53894	4.39	81.112	7.34163	2.12	74.651	3.02976
4.25	80.594	6.03951	4.515	81.708	7.01884	4.41	81.974	7.57212	4.41	81.177	7.37477	2.125	74.702	3.03639
4.26	80.646	6.0561	4.535	81.701	7.05203	4.43	82.029	7.60531	4.43	81.222	7.408	2.135	74.721	3.05631
4.28	80.72	6.08924	4.555	81.752	7.08521	4.45	82.095	7.63849	4.45	81.25	7.44202	2.145	74.815	3.06961
4.3	80.779	6.12247	4.575	81.841	7.11835	4.47	82.148	7.67168	4.47	81.27	7.4752	2.155	74.779	3.08954
4.32	80.814	6.15565	4.595	81.934	7.15158	4.49	82.17	7.70573	4.49	81.33	7.50843	2.165	74.89	3.1028
4.34	80.84	6.18888	4.615	81.978	7.18476	4.515	82.185	7.74559	4.515	81.43	7.54824	2.175	74.831	3.12272
4.36	80.905	6.22206	4.64	82.054	7.22545	4.535	82.237	7.77877	4.535	81.443	7.58142	2.185	74.935	3.13598
4.38	80.935	6.25608	4.66	82.095	7.25863	4.555	82.269	7.81191	4.555	81.47	7.6146	2.195	74.909	3.15591
4.395	80.939	6.28263	4.68	82.098	7.29181	4.575	82.291	7.84514	4.575	81.532	7.64862	2.205	74.976	3.16916
4.41	80.907	6.30585	4.7	82.086	7.325	4.595	82.342	7.87832	4.595	81.604	7.68181	2.215	74.993	3.18909
4.42	81.055	6.3224	4.72	82.153	7.35818	4.615	82.41	7.91234	4.615	81.648	7.71499	2.225	75.042	3.20239
4.435	81.019	6.349	4.74	82.242	7.39141	4.635	82.359	7.94552	4.635	81.705	7.74817	2.235	75.071	3.22227
4.45	81.074	6.37226	4.76	82.273	7.42459	4.655	82.418	7.97871	4.655	81.764	7.7814	2.245	75.123	3.23636
4.46	81.072	6.38885	4.78	82.341	7.45861	4.675	82.475	8.01189	4.675	81.77	7.81458	2.26	75.119	3.26292
4.475	81.112	6.41537	4.8	82.433	7.49179	4.695	82.52	8.04512	4.695	81.747	7.84777	2.265	75.12	3.26955
4.49	81.104	6.43863	4.82	82.422	7.52498	4.715	82.52	8.0783	4.715	81.774	7.88178	2.27	75.17	3.2828
4.5	81.246	6.45522	4.84	82.426	7.55816	4.735	82.543	8.11148	4.735	81.884	7.91501	2.28	75.218	3.2961
4.51	81.245	6.47265	4.86	82.441	7.59134	4.755	82.618	8.1455	4.755	81.951	7.94819	2.285	75.219	3.30277
4.53	81.276	6.50583	4.88	82.523	7.62453	4.77	82.761	8.1721	4.77	81.993	7.97475	2.29	75.215	3.31603
4.55	81.271	6.53905	4.895	82.546	7.65108	4.785	82.77	8.19865	4.785	82.082	8.0013	2.3	75.285	3.32933
4.57	81.322	6.5722	4.91	82.559	7.67851	4.795	82.738	8.21191	4.795	81.99	8.01456	2.305	75.312	3.33596
4.59	81.382	6.60542	4.92	82.592	7.69177	4.81	82.729	8.23842	4.81	82.049	8.04107	2.31	75.244	3.34921
4.61	81.449	6.63865	4.935	82.522	7.71832	4.825	82.825	8.26498	4.825	82.078	8.06767	2.32	75.343	3.36251
4.63	81.439	6.67179	4.95	82.635	7.74488	4.835	82.75	8.27828	4.835	82.074	8.08093	2.325	75.39	3.36914
4.645	81.464	6.69918	4.96	82.666	7.75818	4.85	82.905	8.30483	4.85	82.17	8.10832	2.33	75.304	3.3824
4.66	81.57	6.7224	4.975	82.69	7.78465	4.865	82.911	8.33139	4.865	82.213	8.13487	2.34	75.398	3.3957
4.67	81.513	6.73899	4.99	82.685	7.81125	4.875	82.911	8.34548	4.875	82.192	8.14817	2.345	75.43	3.40232
4.685	81.598	6.76555	5	82.818	7.82455	4.89	82.972	8.37203	4.89	82.206	8.17472	2.35	75.424	3.41562
4.7	81.597	6.78877	5.015	82.731	7.8511	4.91	82.964	8.40522	4.91	82.278	8.20791	2.36	75.474	3.42892
4.71	81.655	6.8054	5.035	82.74	7.88428	4.93	83.002	8.43844	4.93	82.34	8.24109	2.365	75.472	3.43555
4.725	81.681	6.83191	5.055	82.787	7.9183	4.95	83.067	8.47159	4.95	82.427	8.27428	2.37	75.511	3.44881
4.74	81.776	6.85517	5.075	82.901	7.95149	4.97	83.095	8.50481	4.97	82.463	8.30829	2.385	75.572	3.46953
4.75	81.743	6.87177	5.095	82.948	7.98467	4.99	83.11	8.53799	4.99	82.482	8.34148	2.395	75.535	3.48945
4.76	81.807	6.8884	5.115	82.976	8.01785	5.015	83.132	8.57864	5.015	82.532	8.38133	2.405	75.593	3.50275
4.78	81.881	6.92238	5.14	83.065	8.05771	5.035	83.208	8.61182	5.035	82.537	8.41451	2.415	75.621	3.52264
4.8	81.965	6.9556	5.16	83.131	8.09089	5.055	83.215	8.64501	5.055	82.531	8.4477	2.425	75.676	3.53593
4.82	82.022	6.98874	5.18	83.157	8.12491	5.075	83.204	8.67823	5.075	82.599	8.48092	2.435	75.717	3.55582
4.84	81.996	7.02197	5.2	83.145	8.15809	5.095	83.24	8.71142	5.095	82.7	8.51406	2.445	75.749	3.56912
4.86	81.997	7.05515	5.22	83.183	8.19127	5.115	83.318	8.7446	5.115	82.76	8.54808	2.455	75.745	3.58904
4.88	82.066	7.08834	5.24	83.262	8.22446	5.135	83.31	8.77778	5.135	82.753	8.58131	2.465	75.825	3.6023
4.895	82.128	7.11493	5.26	83.304	8.25764	5.155	83.384	8.8118	5.155	82.802	8.61445	2.475	75.78	3.62223
4.91	82.064	7.13815	5.28	83.348	8.29083	5.175	83.454	8.84503	5.175	82.865	8.64768	2.485	75.871	3.63553
4.92	82.195	7.15558	5.3	83.412	8.32405	5.195	83.509	8.87821	5.195	82.867	8.68086	2.495	75.836	3.65541
4.935	82.141	7.18213	5.32	83.48	8.35807	5.215	83.485	8.91139	5.215	82.883	8.71404	2.505	75.964	3.66867
4.95	82.191	7.20535	5.34	83.521	8.39129	5.235	83.515	8.94458	5.235	82.971	8.74723	2.51	75.903	3.6828
4.96	82.235	7.22195	5.36	83.566	8.42448	5.255	83.557	8.97772	5.255	83.055	8.78124	2.52	76.014	3.69606
4.975	82.231	7.2485	5.38	83.594	8.45762	5.27	83.709	9.00432	5.27	83.099	8.8078	2.525	76.043	3.70269
4.99	82.259	7.27176	5.395	83.601	8.48417	5.285	83.674	9.0317	5.285	83.162	8.83435	2.53	75.975	3.71594
5	82.383	7.28835	5.41	83.636	8.51073	5.295	83.667	9.04496	5.295	83.09	8.84765	2.54	76.051	3.72924
5.01	82.383	7.30495	5.42	83.724	8.52403	5.31	83.706	9.07152	5.31	83.118	8.87417	2.545	76.059	3.73587
5.03	82.437	7.33813	5.435	83.652	8.55058	5.325	83.75	9.09811	5.325	83.193	8.90076	2.55	76.033	3.74917
5.05	82.452	7.37215	5.45	83.727	8.57793	5.335	83.66	9.11137	5.335	83.176	8.91402	2.56	76.097	3.76247
5.07	82.488	7.40533	5.46	83.724	8.59123	5.35	83.79	9.13793	5.35	83.303	8.94057	2.565	76.095	3.7691
5.09	82.546	7.43856	5.475	83.746	8.61774	5.365	83.809	9.16448	5.365	83.34	8.96713	2.57	76.114	3.78235
5.11	82.61	7.47174	5.49	83.757	8.64434	5.375	83.797	9.17774	5.375	83.312	8.98122	2.58	76.195	3.79561
5.13	82.619	7.50492	5.5	83.882	8.65764	5.39	83.872	9.20434	5.39	83.334	9.00778	2.585	76.171	3.80228
5.145	82.653	7.53148	5.515	83.846	8.68415	5.41	83.898	9.23831	5.41	83.355	9.04096	2.59	76.163	3.81558
5.16	82.75	7.5547	5.535	83.835	8.71734	5.43	83.93	9.27149	5.43	83.426	9.07414	2.6	76.251	3.82883
5.17	82.702	7.57129	5.555	83.894	8.75056	5.45	83.984	9.30472	5.45	83.49	9.10733	2.605	76.231	3.83546
5.185	82.82	7.59868	5.575	83.94	8.7837	5.47	84.074	9.3379	5.47	83.498	9.14059	2.61	76.189	3.84876
5.2	82.839	7.6219	5.595	84.004	8.81776	5.49	84.133	9.37109	5.49	83.491	9.17374	2.62	76.286	3.86202
5.21	82.871	7.63853	5.615	84.035	8.85095	5.515	84.12	9.4109	5.515	83.629	9.21438	2.625	76.289	3.86865
5.225	82.908	7.66505	5.64	84.087	8.8908	5.535	84.197	9.44408	5.535	83.637	9.24757	2.635	76.302	3.88857
5.24	82.968	7.68827	5.66	84.158	8.92394	5.555	84.214	9.4781	5.555	83.636	9.28079	2.645	76.339	3.90266
5.25	82.906	7.70486	5.68	84.181	8.95713	5.575	84.218	9.51133	5.575	83.675	9.31397	2.655	76.332	3.92259
5.26	82.939	7.72145	5.7	84.195	8.99035	5.595	84.27	9.54451	5.595	83.697	9.34716	2.665	76.41	3.93585
5.28	82.979	7.75463	5.72	84.223	9.02437	5.615	84.31	9.57773	5.615	83.755	9.38034	2.675	76.33	3.95577
5.3	83.052	7.78786	5.74	84.257	9.05755	5.635	84.272	9.61088	5.635	83.784	9.41353	2.685	76.42	3.96903
5.32	83.114	7.82188	5.76	84.318	9.09078	5.655	84.336	9.64406	5.655	83.842	9.44754	2.695	76.376	3.98896
5.34	83.146	7.8551	5.78	84.328	9.12392	5.675	84.401	9.67724	5.675	83.889	9.48077	2.705	76.452	4.00226
5.36	83.208	7.88833	5.8	84.424	9.15714	5.695	84.457	9.7113	5.695	83.909	9.51395	2.715	76.488	4.02214
5.38	83.251	7.92147	5.82	84.512	9.19029	5.715	84.473	9.74449	5.715	83.938	9.54714	2.725	76.533	4.0354
5.395	83.285	7.94803	5.84	84.518	9.22351	5.735	84.489	9.77767	5.735	83.967	9.58032	2.735	76.579	4.05533
5.41	83.224	7.97125	5.86	84.526	9.25753	5.755	84.521	9.8109	5.755	84.021	9.6135	2.745	76.64	4.06862
5.42	83.376	7.98784	5.88	84.559	9.29071	5.77	84.659	9.83741	5.77	84.134	9.64006	2.76	76.63	4.09518
5.435	83.319	8.01439	5.895	84.6	9.31727	5.785	84.68	9.86396	5.785	84.172	9.66745	2.765	76.609	4.10185
5.45	83.345	8.03765	5.91	84.588	9.34382	5.795	84.687	9.87726	5.795	84.126	9.6807	2.77	76.649	4.11511
5.46	83.382	8.05508	5.92	84.677	9.35712	5.81	84.727	9.90461	5.81	84.16	9.70726	2.78	76.714	4.1292
5.475	83.384	8.08159	5.935	84.59	9.38368	5.825	84.783	9.93121	5.825	84.225	9.73381	2.785	76.688	4.13582
5.49	83.399	8.10486	5.95	84.679	9.41019	5.835	84.714	9.94446	5.835	84.186	9.74711	2.79	76.702	4.14912
5.5	83.5	8.12145	5.96	84.668	9.42349	5.85	84.812	9.97102	5.85	84.278	9.77363	2.8	76.796	4.16238
5.51	83.51	8.13804	5.975	84.655	9.45004	5.865	84.818	9.99757	5.865	84.295	9.80022	2.805	76.789	4.16901
5.53	83.555	8.17122	5.99	84.694	9.47743	5.875	84.795	10.0108	5.875	84.32	9.81352	2.81	76.73	4.18231
5.55	83.546	8.20445	6	84.818	9.49069	5.89	84.884	10.0374	5.89	84.311	9.84008	2.82	76.822	4.19556
5.57	83.581	8.23763	6.015	84.777	9.51725	5.91	84.874	10.0706	5.91	84.342	9.87405	2.825	76.824	4.20219
5.59	83.681	8.27165	6.035	84.783	9.55047	5.93	84.879	10.1037	5.93	84.425	9.90724	2.83	76.742	4.21549
5.61	83.753	8.30483	6.055	84.823	9.58361	5.95	84.959	10.1378	5.95	84.538	9.94042	2.84	76.829	4.22879
5.63	83.818	8.33802	6.075	84.888	9.6168	5.97	85.041	10.171	5.97	84.589	9.97365	2.845	76.836	4.23542
5.645	83.796	8.36461	6.095	84.978	9.65002	5.99	85.072	10.2042	5.99	84.557	10.0068	2.85	76.802	4.24867
5.66	83.923	8.38783	6.115	84.989	9.68404	6.015	85.067	10.244	6.015	84.616	10.0466	2.86	76.861	4.26197
5.67	83.799	8.40443	6.14	85.003	9.72389	6.035	85.149	10.2772	6.035	84.643	10.0798	2.865	76.849	4.2686
5.685	83.869	8.43098	6.16	85.104	9.75708	6.055	85.184	10.3104	6.055	84.647	10.1138	2.87	76.892	4.2819
5.7	83.907	8.4542	6.18	85.156	9.79026	6.075	85.166	10.3436	6.075	84.69	10.1471	2.885	76.957	4.30178
5.71	83.936	8.47079	6.2	85.124	9.82349	6.095	85.187	10.3776	6.095	84.739	10.1802	2.895	76.905	4.32171
5.725	83.958	8.49818	6.22	85.145	9.85663	6.115	85.276	10.4108	6.115	84.823	10.2134	2.905	76.981	4.33497
5.74	84.014	8.5214	6.24	85.224	9.88981	6.135	85.27	10.444	6.135	84.76	10.2466	2.915	77.03	4.35573
5.75	83.982	8.53804	6.26	85.282	9.92383	6.155	85.323	10.4771	6.155	84.794	10.2798	2.925	77.065	4.36899
5.76	84.014	8.55463	6.28	85.281	9.95701	6.175	85.396	10.5104	6.175	84.869	10.313	2.935	77.101	4.38891
5.78	84.04	8.58781	6.3	85.342	9.99024	6.195	85.429	10.5436	6.195	84.89	10.347	2.945	77.153	4.40217
5.8	84.111	8.62099	6.32	85.464	10.0234	6.215	85.45	10.5775	6.215	84.918	10.3802	2.955	77.153	4.4221
5.82	84.154	8.65418	6.34	85.472	10.0566	6.235	85.489	10.6107	6.235	84.957	10.4134	2.965	77.228	4.43535
5.84	84.213	8.6874	6.36	85.47	10.0898	6.255	85.502	10.6439	6.255	85.008	10.4466	2.975	77.152	4.45528
5.86	84.232	8.72059	6.38	85.482	10.123	6.27	85.614	10.6705	6.27	85.096	10.4732	2.985	77.233	4.46858
5.88	84.243	8.75456	6.395	85.539	10.1504	6.285	85.585	10.6971	6.285	85.125	10.4997	2.995	77.178	4.48851
5.895	84.287	8.78116	6.41	85.544	10.1769	6.295	85.599	10.7103	6.295	85.092	10.513	3.005	77.274	4.50176
5.91	84.232	8.80442	6.42	85.697	10.1902	6.31	85.635	10.7369	6.31	85.121	10.5404	3.01	77.253	4.51506
5.92	84.335	8.82097	6.435	85.601	10.2168	6.325	85.689	10.7634	6.325	85.196	10.5669	3.02	77.359	4.52832
5.935	84.348	8.84753	6.45	85.683	10.2433	6.335	85.6	10.7767	6.335	85.118	10.5802	3.025	77.357	4.53495
5.95	84.351	8.87075	6.46	85.667	10.2566	6.35	85.673	10.8041	6.35	85.238	10.6067	3.03	77.274	4.54824
5.96	84.437	8.88738	6.475	85.624	10.2831	6.365	85.699	10.8306	6.365	85.217	10.6333	3.04	77.349	4.5615
5.975	84.417	8.91389	6.49	85.644	10.3097	6.375	85.69	10.8439	6.375	85.231	10.6466	3.045	77.361	4.56896
5.99	84.454	8.93716	6.5	85.736	10.323	6.39	85.804	10.8705	6.39	85.254	10.6731	3.05	77.324	4.58226
6	84.519	8.95458	6.515	85.692	10.3495	6.41	85.806	10.9037	6.41	85.267	10.7063	3.06	77.382	4.59552
6.01	84.51	8.97117	6.535	85.686	10.3836	6.43	85.817	10.9368	6.43	85.324	10.7395	3.065	77.374	4.60219
6.03	84.566	9.00436	6.555	85.691	10.4168	6.45	85.873	10.97	6.45	85.42	10.7735	3.07	77.44	4.6154
6.05	84.582	9.03758	6.57	85.787	10.44	6.47	85.933	11.0032	6.47	85.456	10.8067	3.08	77.48	4.6287
6.07	84.604	9.07077	6.59	85.827	10.4732	6.49	86	11.0372	6.49	85.472	10.8399	3.085	77.474	4.63533
6.09	84.656	9.10395	6.61	85.88	10.5064	6.515	85.927	11.0771	6.515	85.498	10.8797	3.09	77.51	4.64863
6.11	84.735	9.13718	6.63	85.935	10.5395	6.535	85.984	11.1103	6.535	85.533	10.9129	3.1	77.586	4.66189
6.13	84.78	9.17032	6.645	85.979	10.5661	6.555	86.045	11.1434	6.555	85.525	10.9461	3.105	77.587	4.66851
6.145	84.766	9.19775	6.66	86.008	10.5901	6.575	86.104	11.1767	6.575	85.528	10.9793	3.11	77.538	4.68181
6.16	84.862	9.22097	6.67	85.969	10.6067	6.595	86.109	11.2099	6.595	85.609	11.0133	3.12	77.624	4.69507
6.17	84.79	9.23756	6.685	86.084	10.6333	6.615	86.137	11.2438	6.615	85.691	11.0465	3.125	77.655	4.7017
6.185	84.874	9.26412	6.7	86.033	10.6565	6.635	86.177	11.277	6.635	85.647	11.0797	3.135	77.651	4.72162
6.2	84.914	9.28734	6.71	86.112	10.6731	6.655	86.174	11.3102	6.655	85.712	11.1128	3.145	77.698	4.73492
6.21	84.915	9.30393	6.725	86.175	10.6997	6.675	86.229	11.3434	6.675	85.79	11.1461	3.155	77.712	4.75485
6.225	84.972	9.33044	6.74	86.097	10.723	6.695	86.285	11.3766	6.695	85.821	11.1793	3.165	77.805	4.76811
6.24	85.019	9.3537	6.75	86.145	10.7395	6.715	86.334	11.4098	6.715	85.795	11.2133	3.175	77.703	4.78887
6.25	85.019	9.37034	6.76	86.215	10.7561	6.735	86.331	11.443	6.735	85.815	11.2465	3.185	77.801	4.80217
6.26	85.07	9.38693	6.78	86.221	10.7893	6.755	86.35	11.477	6.755	85.885	11.2797	3.195	77.738	4.82205
6.28	85.124	9.4209	6.8	86.286	10.8233	6.77	86.445	11.5036	6.77	86.03	11.3062	3.205	77.823	4.83535
6.3	85.183	9.45413	6.82	86.324	10.8565	6.785	86.412	11.5302	6.785	86.039	11.3328	3.215	77.828	4.85523
6.32	85.25	9.48731	6.84	86.346	10.8897	6.795	86.43	11.5434	6.795	85.972	11.3461	3.225	77.871	4.86849
6.34	85.301	9.52054	6.86	86.348	10.9229	6.81	86.524	11.57	6.81	85.97	11.3726	3.235	77.941	4.88842
6.36	85.307	9.55372	6.88	86.36	10.9561	6.825	86.542	11.5965	6.825	86.093	11.3992	3.245	77.983	4.90172
6.38	85.316	9.58686	6.895	86.337	10.9827	6.835	86.507	11.6098	6.835	86.008	11.4124	3.26	77.997	4.92827
6.395	85.349	9.61346	6.91	86.411	11.0059	6.85	86.541	11.6364	6.85	86.128	11.4398	3.265	77.987	4.9349
6.41	85.313	9.63752	6.92	86.467	11.0225	6.865	86.543	11.6629	6.865	86.11	11.4664	3.27	78.042	4.9482
6.42	85.424	9.65411	6.935	86.449	11.0499	6.875	86.511	11.6762	6.875	86.153	11.4797	3.28	78.119	4.96141
6.435	85.412	9.68066	6.95	86.516	11.0731	6.89	86.633	11.7035	6.89	86.18	11.5062	3.285	78.103	4.96808
6.45	85.354	9.70388	6.96	86.556	11.0897	6.91	86.653	11.7367	6.91	86.181	11.5394	3.29	78.141	4.98138
6.46	85.445	9.72047	6.975	86.509	11.1162	6.93	86.652	11.7699	6.93	86.183	11.5726	3.3	78.218	4.99464
6.475	85.419	9.74703	6.99	86.62	11.1395	6.95	86.677	11.8031	6.95	86.259	11.6058	3.305	78.195	5.00127
6.49	85.47	9.77029	7	86.609	11.1561	6.97	86.753	11.8363	6.97	86.32	11.6398	3.31	78.155	5.0154
6.5	85.527	9.78688	7.01	86.616	11.1727	6.99	86.811	11.8695	6.99	86.319	11.673	3.32	78.26	5.02866
6.51	85.56	9.80348	7.03	86.674	11.2058	7.015	86.768	11.9093	7.015	86.337	11.7128	3.325	78.262	5.03528
6.53	85.614	9.83666	7.05	86.679	11.239	7.035	86.869	11.9433	7.035	86.383	11.746	3.33	78.161	5.04858
6.55	85.641	9.87072	7.07	86.66	11.2731	7.055	86.925	11.9765	7.055	86.393	11.7791	3.34	78.263	5.06188
6.57	85.64	9.9039	7.09	86.708	11.3062	7.075	86.944	12.0097	7.075	86.398	11.8124	3.345	78.277	5.06851
6.59	85.655	9.93709	7.11	86.802	11.3394	7.095	86.916	12.0429	7.095	86.49	11.8456	3.35	78.226	5.08177
6.61	85.72	9.97027	7.13	86.863	11.3726	7.115	86.935	12.0761	7.115	86.553	11.8796	3.36	78.324	5.09507
6.63	85.807	10.0035	7.145	86.876	11.3992	7.135	86.982	12.1093	7.135	86.531	11.9128	3.365	78.324	5.10169
6.645	85.818	10.03	7.16	86.851	11.4224	7.155	86.974	12.1433	7.155	86.568	11.9459	3.37	78.333	5.11495
6.66	85.905	10.0532	7.17	86.835	11.439	7.175	87.058	12.1765	7.175	86.619	11.9792	3.385	78.428	5.13488
6.67	85.843	10.0698	7.185	86.932	11.4655	7.195	87.117	12.2097	7.195	86.66	12.0123	3.395	78.357	5.1548
6.685	85.858	10.0973	7.2	86.911	11.4896	7.215	87.191	12.2429	7.215	86.714	12.0455	3.405	78.423	5.16806
6.7	85.939	10.1205	7.21	86.962	11.5062	7.235	87.171	12.2761	7.235	86.712	12.0787	3.415	78.401	5.18799
6.71	85.909	10.1371	7.225	87.07	11.5328	7.255	87.137	12.3093	7.255	86.748	12.1127	3.425	78.441	5.20124
6.725	85.966	10.1636	7.24	86.979	11.556	7.27	87.245	12.3359	7.27	86.864	12.1393	3.435	78.466	5.22117
6.74	85.998	10.1868	7.25	87.04	11.5726	7.285	87.24	12.3632	7.285	86.858	12.1659	3.445	78.488	5.2353
6.75	86.009	10.2035	7.26	87.069	11.5892	7.295	87.27	12.3765	7.295	86.829	12.1791	3.455	78.494	5.25519
6.76	86.058	10.2201	7.28	87.053	11.6224	7.31	87.351	12.403	7.31	86.892	12.2057	3.465	78.531	5.26845
6.78	86.076	10.2532	7.3	87.097	11.6556	7.325	87.36	12.4296	7.325	86.945	12.2323	3.475	78.498	5.28837
6.8	86.14	10.2864	7.32	87.141	11.6888	7.335	87.274	12.4429	7.335	86.874	12.2455	3.485	78.589	5.30163
6.82	86.173	10.3204	7.34	87.19	11.7228	7.35	87.315	12.4694	7.35	86.954	12.2721	3.495	78.558	5.32156
6.84	86.273	10.3536	7.36	87.238	11.756	7.365	87.343	12.496	7.365	86.962	12.2986	3.505	78.645	5.33481
6.86	86.254	10.3868	7.38	87.21	11.7892	7.375	87.291	12.5093	7.375	86.953	12.3127	3.51	78.63	5.34811
6.88	86.262	10.42	7.395	87.199	11.8157	7.39	87.415	12.5358	7.39	87.04	12.3393	3.52	78.714	5.36137
6.895	86.31	10.4466	7.41	87.308	11.839	7.41	87.457	12.569	7.41	87.055	12.3725	3.525	78.723	5.368
6.91	86.254	10.4698	7.42	87.342	11.8556	7.43	87.461	12.603	7.43	87.109	12.4057	3.53	78.642	5.3813
6.92	86.345	10.4864	7.435	87.312	11.8821	7.45	87.476	12.6362	7.45	87.163	12.4388	3.54	78.729	5.39459
6.935	86.372	10.513	7.45	87.366	11.9053	7.47	87.585	12.6694	7.47	87.224	12.472	3.545	78.74	5.40122
6.95	86.276	10.537	7.46	87.404	11.9219	7.49	87.636	12.7009	7.49	87.227	12.5052	3.55	78.688	5.41452
6.96	86.384	10.5536	7.475	87.324	11.9493	7.515	87.574	12.7407	7.515	87.223	12.5459	3.56	78.759	5.42778
6.975	86.367	10.5802	7.49	87.456	11.9726	7.535	87.643	12.7756	7.535	87.273	12.5791	3.565	78.744	5.43441
6.99	86.44	10.6034	7.5	87.422	11.9892	7.555	87.7	12.8096	7.555	87.264	12.6123	3.57	78.747	5.4477
7	86.442	10.62	7.51	87.419	12.0058	7.575	87.705	12.8428	7.575	87.25	12.6455	3.58	78.811	5.46179
7.01	86.451	10.6366	7.53	87.487	12.0389	7.595	87.725	12.876	7.595	87.281	12.6786	3.585	78.776	5.46842
7.03	86.51	10.6698	7.55	87.507	12.0721	7.615	87.758	12.9092	7.615	87.358	12.7118	3.59	78.806	5.48172
7.05	86.564	10.703	7.57	87.502	12.1054	7.64	87.804	12.949	7.635	87.324	12.745	3.6	78.877	5.49502
7.07	86.562	10.7362	7.59	87.515	12.1386	7.66	87.786	12.9822	7.655	87.35	12.779	3.605	78.855	5.50165
7.09	86.58	10.7702	7.61	87.588	12.1725	7.68	87.796	13.0154	7.675	87.434	12.8123	3.61	78.844	5.51491
7.11	86.665	10.8034	7.63	87.628	12.2057	7.7	87.863	13.0494	7.695	87.493	12.8454	3.62	78.931	5.52816
7.13	86.742	10.8366	7.645	87.704	12.2323	7.72	87.939	13.0826	7.715	87.546	12.8786	3.625	78.904	5.53479
7.145	86.726	10.8632	7.66	87.654	12.2555	7.74	87.942	13.1158	7.735	87.547	12.9118	3.635	78.904	5.55472
7.16	86.786	10.8864	7.67	87.71	12.2721	7.76	87.99	13.149	7.755	87.548	12.945	3.645	78.941	5.56802
7.17	86.739	10.903	7.685	87.783	12.2987	7.78	88.037	13.1822	7.77	87.677	12.9716	3.655	78.976	5.5879
7.185	86.743	10.9295	7.7	87.784	12.3219	7.8	88.033	13.2154	7.785	87.637	12.9989	3.665	79.043	5.6012
7.2	86.86	10.9528	7.71	87.801	12.3385	7.82	88.034	13.2486	7.795	87.64	13.0122	3.675	79.014	5.62108
7.21	86.806	10.9694	7.725	87.87	12.3651	7.84	88.031	13.2826	7.81	87.693	13.0388	3.685	79.089	5.63438
7.225	86.896	10.9967	7.74	87.838	12.3891	7.86	88.114	13.3158	7.825	87.744	13.0654	3.695	79.041	5.65431
7.24	86.905	11.02	7.75	87.865	12.4057	7.88	88.219	13.349	7.835	87.659	13.0786	3.705	79.106	5.66757
7.25	86.916	11.0366	7.76	87.912	12.4223	7.895	88.212	13.3756	7.85	87.752	13.1051	3.715	79.095	5.68833
7.26	86.988	11.0532	7.78	87.913	12.4555	7.91	88.303	13.4021	7.865	87.763	13.1317	3.725	79.13	5.70158
7.28	86.982	11.0863	7.8	87.94	12.4887	7.92	88.216	13.4154	7.875	87.785	13.145	3.735	79.166	5.72151
7.3	87.015	11.1196	7.82	88.029	12.5219	7.935	88.249	13.4419	7.89	87.836	13.1716	3.745	79.218	5.73481
7.32	87.076	11.1527	7.84	88.096	12.5551	7.95	88.293	13.4685	7.91	87.824	13.2047	3.76	79.249	5.76136
7.34	87.117	11.1859	7.86	88.1	12.5883	7.96	88.294	13.4818	7.93	87.843	13.2388	3.765	79.232	5.76795
7.36	87.103	11.22	7.88	88.073	12.6222	7.975	88.342	13.5092	7.95	87.902	13.272	3.77	79.235	5.78125
7.38	87.153	11.2531	7.895	88.046	12.6488	7.99	88.365	13.5357	7.97	87.969	13.3051	3.78	79.298	5.79451
7.395	87.193	11.2797	7.91	88.131	12.6721	8	88.367	13.5489	7.99	87.999	13.3383	3.785	79.261	5.80118
7.41	87.201	11.3029	7.92	88.182	12.6887	8.02	88.376	13.5821	8.015	88.001	13.3781	3.79	79.288	5.81443
7.42	87.263	11.3195	7.935	88.153	12.7152	8.035	88.433	13.6087	8.03	88.019	13.4047	3.8	79.356	5.82773
7.435	87.307	11.3461	7.95	88.188	12.7384	8.06	88.447	13.6485	8.04	88.001	13.4246	3.805	79.327	5.83436
7.45	87.241	11.3693	7.96	88.245	12.7551	8.075	88.526	13.6751	8.055	87.989	13.4453	3.81	79.337	5.84762
7.46	87.389	11.3859	7.975	88.166	12.7816	8.1	88.541	13.7158	8.07	88.061	13.4719	3.82	79.437	5.86087
7.475	87.359	11.4125	7.99	88.306	12.8049	8.115	88.541	13.7423	8.08	88.045	13.4919	3.825	79.417	5.8675
7.49	87.377	11.4357	8	88.246	12.8215	8.14	88.557	13.7821	8.095	88.026	13.5118	3.83	79.359	5.8808
7.5	87.41	11.4532	8.01	88.235	12.8389	8.155	88.623	13.8087	8.11	88.085	13.5383	3.84	79.463	5.8941
7.51	87.399	11.4697	8.02	88.332	12.8554	8.165	88.67	13.8286	8.12	88.057	13.5582	3.845	79.459	5.90156
7.53	87.443	11.5029	8.035	88.295	12.882	8.18	88.634	13.8485	8.135	88.09	13.5782	3.85	79.402	5.91486
7.55	87.512	11.5361	8.05	88.364	12.9052	8.195	88.66	13.8751	8.15	88.184	13.6047	3.86	79.472	5.92812
7.57	87.546	11.5693	8.06	88.413	12.9218	8.205	88.665	13.895	8.16	88.198	13.6246	3.865	79.473	5.93479
7.59	87.553	11.6025	8.075	88.323	12.9484	8.22	88.7	13.9149	8.175	88.176	13.6445	3.87	79.488	5.94804
7.61	87.554	11.6357	8.09	88.376	12.9716	8.235	88.731	13.9423	8.19	88.266	13.6719	3.885	79.578	5.96793
7.63	87.598	11.6697	8.1	88.427	12.9882	8.245	88.787	13.9622	8.2	88.171	13.6918	3.895	79.521	5.98786
7.645	87.639	11.6963	8.115	88.438	13.0148	8.26	88.735	13.9821	8.215	88.224	13.7117	3.905	79.595	6.00111
7.66	87.692	11.7195	8.13	88.457	13.0381	8.275	88.833	14.0086	8.23	88.253	13.7383	3.915	79.578	6.02104
7.67	87.645	11.7361	8.14	88.52	13.0555	8.285	88.807	14.0285	8.24	88.275	13.7582	3.925	79.636	6.0343
7.685	87.647	11.7626	8.155	88.439	13.082	8.3	88.862	14.0485	8.255	88.248	13.7781	3.935	79.672	6.05422
7.7	87.765	11.7859	8.165	88.513	13.0986	8.315	88.87	14.075	8.275	88.312	13.8113	3.945	79.705	6.06752
7.71	87.681	11.8025	8.18	88.527	13.1218	8.325	88.941	14.0949	8.285	88.353	13.8312	3.955	79.741	6.08741
7.725	87.737	11.829	8.195	88.487	13.1484	8.34	88.86	14.1149	8.295	88.367	13.8445	3.965	79.797	6.10071
7.74	87.755	11.8523	8.205	88.608	13.165	8.355	88.951	14.1414	8.315	88.37	13.8785	3.975	79.747	6.12059
7.75	87.784	11.8689	8.22	88.613	13.1882	8.365	88.993	14.1622	8.325	88.459	13.8985	3.985	79.824	6.13472
7.76	87.828	11.8855	8.235	88.597	13.2148	8.38	88.988	14.1821	8.335	88.385	13.9117	3.995	79.753	6.15465
7.78	87.846	11.9195	8.245	88.68	13.2314	8.4	88.96	14.2153	8.355	88.472	13.9449	4.005	79.808	6.16791
7.8	87.858	11.9527	8.26	88.689	13.2546	8.41	89.08	14.2352	8.365	88.444	13.9649	4.015	79.816	6.18783
7.82	87.936	11.9859	8.27	88.646	13.2712	8.42	89.022	14.2485	8.375	88.423	13.9781	4.02	79.913	6.1945
7.84	88.015	12.0191	8.285	88.687	13.2986	8.44	89.087	14.2816	8.395	88.477	14.0113	4.025	79.898	6.20113
7.86	88.051	12.0523	8.3	88.701	13.3218	8.45	89.086	14.3016	8.41	88.494	14.0378	4.035	79.914	6.22102
7.88	88.041	12.0854	8.31	88.697	13.3384	8.46	89.063	14.3148	8.435	88.449	14.0776	4.04	79.942	6.22769
7.895	88.058	12.112	8.325	88.804	13.3649	8.48	89.044	14.348	8.45	88.522	14.105	4.045	79.921	6.23432
7.91	88.065	12.1361	8.34	88.831	13.3882	8.49	89.172	14.3679	8.475	88.511	14.1449	4.055	79.95	6.2542
7.92	88.115	12.1526	8.35	88.812	13.4048	8.5	89.153	14.3821	8.49	88.617	14.1714	4.06	79.93	6.26087
7.935	88.198	12.1792	8.365	88.831	13.4313	8.52	89.124	14.4153	8.515	88.599	14.2113	4.065	79.932	6.2675
7.95	88.103	12.2025	8.38	88.845	13.4545	8.535	89.151	14.4418	8.53	88.616	14.2378	4.075	79.967	6.28738
7.96	88.236	12.219	8.39	88.826	13.4712	8.565	89.204	14.4916	8.54	88.613	14.2577	4.08	79.974	6.29401
7.975	88.234	12.2456	8.405	88.947	13.4977	8.575	89.176	14.5115	8.565	88.706	14.2942	4.085	79.971	6.30068
7.99	88.22	12.2688	8.415	88.914	13.5151	8.605	89.238	14.5579	8.575	88.647	14.3142	4.095	79.993	6.32057
8	88.232	12.2854	8.43	88.942	13.5383	8.615	89.222	14.5778	8.605	88.701	14.3614	4.1	80.092	6.3272
8.01	88.23	12.302	8.445	89.005	13.5649	8.65	89.356	14.6318	8.615	88.71	14.3814	4.105	80.065	6.33387
8.02	88.279	12.3186	8.455	88.915	13.5815	8.66	89.243	14.6517	8.645	88.817	14.4278	4.115	80.049	6.35459
8.035	88.36	12.346	8.47	88.955	13.6047	8.69	89.379	14.6982	8.66	88.79	14.4544	4.12	80.149	6.36126
8.05	88.347	12.3692	8.485	89.002	13.6313	8.7	89.424	14.7181	8.685	88.911	14.4942	4.125	80.144	6.36788
8.06	88.401	12.3858	8.495	88.973	13.6479	8.73	89.521	14.7645	8.7	88.854	14.5208	4.14	80.194	6.39444
8.075	88.36	12.4124	8.51	89.01	13.6712	8.74	89.418	14.7845	8.725	88.976	14.5614	4.145	80.186	6.40107
8.09	88.332	12.4356	8.52	89.083	13.6877	8.77	89.54	14.8318	8.74	88.918	14.588	4.16	80.218	6.42762
8.1	88.359	12.4522	8.535	89.063	13.7143	8.785	89.546	14.8583	8.765	89.022	14.6278	4.165	80.265	6.43429
8.115	88.438	12.4788	8.55	89.093	13.7384	8.81	89.629	14.8981	8.785	89.005	14.661	4.18	80.252	6.46081
8.13	88.402	12.502	8.56	89.115	13.755	8.825	89.543	14.9247	8.805	89.095	14.6942	4.185	80.299	6.46743
8.14	88.436	12.5186	8.575	89.042	13.7815	8.85	89.622	14.9645	8.825	89.071	14.7274	4.2	80.328	6.49403
8.155	88.436	12.5451	8.59	89.079	13.8047	8.865	89.688	14.9911	8.845	89.076	14.7606	4.205	80.322	6.50066
8.165	88.376	12.5618	8.6	89.129	13.8213	8.89	89.774	15.0309	8.865	89.075	14.7946	4.22	80.375	6.52722
8.18	88.443	12.5858	8.615	89.143	13.8479	8.91	89.765	15.0649	8.885	89.135	14.8277	4.225	80.323	6.53384
8.195	88.464	12.6124	8.63	89.192	13.8711	8.93	89.758	15.0981	8.9	89.104	14.8576	4.24	80.415	6.5604
8.205	88.468	12.629	8.64	89.284	13.8877	8.95	89.805	15.1313	8.915	89.134	14.8776	4.245	80.394	6.56703
8.22	88.523	12.6522	8.655	89.232	13.9143	8.97	89.782	15.1645	8.925	89.202	14.8942	4.265	80.484	6.60104
8.235	88.593	12.6787	8.665	89.314	13.9309	8.99	89.798	15.1977	8.94	89.152	14.924	4.27	80.446	6.6143
8.245	88.58	12.6953	8.68	89.326	13.9549	9.01	89.851	15.2309	8.955	89.205	14.9439	4.285	80.54	6.63423
8.26	88.644	12.7186	8.695	89.29	13.9815	9.025	89.821	15.2608	8.965	89.224	14.9605	4.29	80.526	6.64753
8.27	88.61	12.7351	8.705	89.398	13.9981	9.04	89.841	15.2815	8.98	89.224	14.9904	4.305	80.563	6.66745
8.285	88.569	12.7617	8.72	89.39	14.0213	9.05	89.874	15.2981	8.995	89.235	15.0111	4.31	80.553	6.68071
8.3	88.63	12.7858	8.735	89.392	14.0479	9.065	89.934	15.328	9.005	89.345	15.0277	4.325	80.568	6.7006
8.31	88.639	12.8024	8.745	89.464	14.0645	9.08	89.882	15.3479	9.025	89.379	15.0642	4.33	80.537	6.71385
8.325	88.677	12.8289	8.77	89.455	14.1043	9.09	89.997	15.3645	9.035	89.298	15.0842	4.345	80.605	6.73382
8.34	88.715	12.8522	8.785	89.47	14.1308	9.105	89.961	15.3943	9.045	89.388	15.0941	4.35	80.532	6.74708
8.35	88.759	12.8688	8.795	89.493	14.1458	9.12	90.012	15.4142	9.065	89.396	15.1307	4.365	80.664	6.767
8.365	88.785	12.8954	8.81	89.438	14.1715	9.13	90.058	15.4308	9.075	89.365	15.1506	4.37	80.611	6.78026
8.38	88.82	12.9186	8.825	89.568	14.1981	9.15	90.079	15.4674	9.085	89.449	15.1605	4.385	80.659	6.80102
8.39	88.81	12.9352	8.835	89.505	14.213	9.16	90.051	15.4873	9.105	89.439	15.197	4.39	80.699	6.81432
8.405	88.806	12.9617	8.85	89.528	14.2379	9.17	90.113	15.4981	9.115	89.414	15.2169	4.395	80.684	6.82095
8.415	88.896	12.9783	8.865	89.561	14.2644	9.19	90.124	15.5346	9.125	89.474	15.2278	4.405	80.717	6.83421
8.43	88.894	13.0015	8.875	89.527	14.2794	9.2	90.123	15.5545	9.15	89.463	15.2709	4.41	80.741	6.8475
8.445	88.919	13.0289	8.89	89.545	14.3043	9.21	90.164	15.5645	9.16	89.475	15.2908	4.415	80.732	6.85413
8.455	88.957	13.0455	8.905	89.652	14.3325	9.23	90.191	15.6009	9.19	89.586	15.3373	4.425	80.808	6.86743
8.47	88.952	13.0687	8.915	89.609	14.3474	9.24	90.115	15.6209	9.2	89.513	15.3572	4.43	80.752	6.88069
8.485	88.911	13.0953	8.93	89.641	14.3706	9.25	90.159	15.6308	9.23	89.595	15.4036	4.435	80.805	6.88732
8.495	88.977	13.1119	8.945	89.742	14.3997	9.275	90.219	15.674	9.24	89.565	15.4236	4.445	80.856	6.90061
8.51	88.975	13.1351	8.955	89.684	14.4146	9.285	90.187	15.6939	9.275	89.652	15.4775	4.45	80.77	6.91387
8.52	88.988	13.1517	8.97	89.734	14.4378	9.315	90.212	15.7412	9.285	89.653	15.4974	4.455	80.867	6.9205
8.535	89.081	13.1783	8.985	89.769	14.4661	9.325	90.221	15.7611	9.315	89.698	15.5439	4.465	80.848	6.93376
8.55	89.078	13.2015	8.995	89.695	14.481	9.355	90.263	15.8076	9.325	89.758	15.5638	4.47	80.827	6.94705
8.56	89.099	13.2181	9.01	89.717	14.5042	9.365	90.338	15.8275	9.355	89.812	15.6103	4.475	80.922	6.95368
8.575	89.087	13.2455	9.025	89.803	14.5291	9.4	90.295	15.8806	9.365	89.812	15.6302	4.485	80.884	6.96698
8.59	89.069	13.2687	9.035	89.762	14.549	9.41	90.392	15.9005	9.395	89.788	15.6774	4.49	80.94	6.98024
8.6	89.074	13.2853	9.05	89.793	14.5706	9.44	90.377	15.9478	9.41	89.898	15.704	4.495	80.912	6.98687
8.615	89.17	13.3119	9.065	89.844	14.5955	9.45	90.433	15.9677	9.435	89.863	15.7439	4.505	80.922	7.00012
8.63	89.156	13.3351	9.075	89.755	14.6154	9.48	90.404	16.0142	9.45	89.895	15.7704	4.515	80.919	7.02088
8.64	89.233	13.3517	9.09	89.803	14.6378	9.49	90.465	16.0341	9.475	89.862	15.8086	4.52	81.039	7.02751
8.655	89.263	13.3783	9.105	89.859	14.6627	9.52	90.459	16.0805	9.49	89.963	15.8368	4.525	81.025	7.03414
8.665	89.218	13.3948	9.115	89.913	14.6826	9.535	90.454	16.1071	9.52	89.917	15.8833	4.535	81.024	7.05407
8.68	89.246	13.4181	9.13	89.935	14.7042	9.56	90.491	16.1469	9.535	89.989	15.9106	4.54	81.089	7.06074
8.695	89.226	13.4446	9.145	89.963	14.7291	9.575	90.586	16.1743	9.56	89.998	15.9505	4.545	81.088	7.06737
8.705	89.214	13.4621	9.16	89.943	14.7557	9.6	90.569	16.2142	9.575	90.093	15.977	4.555	81.098	7.08729
8.72	89.234	13.4853	9.17	90.011	14.7706	9.615	90.582	16.2407	9.6	90.08	16.0169	4.56	81.1	7.09392
8.735	89.308	13.5118	9.185	90.022	14.7955	9.64	90.572	16.2805	9.615	90.093	16.0434	4.565	81.102	7.10059
8.745	89.296	13.5285	9.2	90.024	14.8221	9.66	90.652	16.3137	9.64	90.103	16.0832	4.575	81.137	7.12048
8.765	89.287	13.56	9.21	89.988	14.837	9.68	90.713	16.3469	9.66	90.11	16.1164	4.58	81.161	7.12711
8.78	89.419	13.5882	9.225	90.06	14.8627	9.7	90.699	16.3801	9.68	90.23	16.1504	4.585	81.116	7.13373
8.79	89.425	13.6031	9.24	89.997	14.8893	9.72	90.761	16.4141	9.7	90.228	16.1837	4.595	81.158	7.15366
8.805	89.469	13.6264	9.25	90.064	14.9042	9.74	90.766	16.4473	9.72	90.204	16.2168	4.6	81.234	7.16029
8.82	89.513	13.6546	9.265	90.09	14.9291	9.76	90.764	16.4805	9.74	90.257	16.25	4.605	81.184	7.16692
8.83	89.49	13.6695	9.28	90.153	14.9573	9.775	90.822	16.5104	9.76	90.291	16.2832	4.615	81.209	7.18684
8.845	89.5	13.6936	9.29	90.192	14.9723	9.79	90.842	16.5302	9.775	90.305	16.3131	4.62	81.326	7.19347
8.86	89.58	13.7218	9.305	90.228	14.9955	9.8	90.859	16.5469	9.79	90.384	16.333	4.625	81.276	7.20014
8.87	89.54	13.7367	9.32	90.179	15.0237	9.815	90.841	16.5767	9.8	90.372	16.3504	4.64	81.361	7.2267
8.885	89.545	13.76	9.33	90.207	15.0386	9.83	90.912	16.5967	9.815	90.367	16.3803	4.645	81.303	7.23333
8.9	89.64	13.7849	9.345	90.26	15.0619	9.84	90.901	16.614	9.83	90.481	16.4002	4.66	81.361	7.26067
8.91	89.568	13.8048	9.36	90.265	15.0909	9.855	90.896	16.6439	9.84	90.375	16.4168	4.665	81.394	7.26734
8.925	89.614	13.8263	9.37	90.3	15.1059	9.87	90.936	16.6639	9.855	90.447	16.4467	4.68	81.392	7.29386
8.94	89.675	13.8513	9.385	90.328	15.1291	9.88	90.9	16.6805	9.87	90.457	16.4666	4.685	81.451	7.30053
8.95	89.647	13.8712	9.4	90.344	15.154	9.9	90.915	16.717	9.88	90.532	16.4832	4.7	81.461	7.32708
8.965	89.659	13.8927	9.41	90.334	15.1738	9.91	91.017	16.7369	9.9	90.509	16.5197	4.705	81.477	7.33371
8.98	89.746	13.9185	9.425	90.404	15.1954	9.92	90.976	16.7468	9.91	90.511	16.5396	4.72	81.541	7.36027
8.99	89.777	13.9384	9.44	90.322	15.2203	9.94	91.013	16.7833	9.92	90.479	16.5495	4.725	81.463	7.36689
9.005	89.781	13.9599	9.45	90.358	15.2403	9.95	91.045	16.8033	9.94	90.49	16.5869	4.74	81.555	7.39349
9.02	89.783	13.9849	9.465	90.377	15.2618	9.96	91.027	16.8132	9.95	90.583	16.6068	4.745	81.504	7.40012
9.035	89.858	14.0114	9.48	90.406	15.2867	9.98	91.018	16.8505	9.96	90.578	16.6167	4.765	81.562	7.4333
9.045	89.791	14.0263	9.49	90.5	15.3075	9.99	91.119	16.8705	9.98	90.586	16.6533	4.77	81.498	7.44656
9.06	89.877	14.0512	9.505	90.516	15.3291	10	91.113	16.8804	9.99	90.706	16.6732	4.785	81.637	7.46728
9.075	89.914	14.0778	9.52	90.473	15.3539	10.025	91.073	16.9236	10	90.644	16.6832	4.79	81.585	7.48058
9.085	89.871	14.0927	9.535	90.542	15.3804	10.035	91.096	16.9435	10.025	90.627	16.7264	4.805	81.668	7.5005
9.1	89.915	14.1176	9.545	90.528	15.3954	10.065	91.159	16.9899	10.035	90.678	16.7462	4.81	81.655	7.5138
9.115	89.956	14.145	9.56	90.614	15.4203	10.075	91.22	17.0099	10.065	90.731	16.7926	4.825	81.69	7.53369
9.125	89.948	14.1599	9.575	90.56	15.4469	10.105	91.192	17.0572	10.075	90.705	16.8134	4.83	81.67	7.54699
9.14	89.969	14.1848	9.585	90.622	15.4618	10.115	91.137	17.0771	10.105	90.696	16.8599	4.845	81.709	7.56691
9.155	90.047	14.213	9.6	90.618	15.4867	10.15	91.291	17.1302	10.115	90.725	16.8798	4.85	81.674	7.58017
9.165	90.007	14.228	9.615	90.603	15.5133	10.16	91.206	17.1501	10.15	90.844	16.9329	4.865	81.781	7.60006
9.18	90.042	14.2512	9.625	90.693	15.529	10.19	91.284	17.1965	10.16	90.774	16.9528	4.87	81.72	7.61335
9.195	90.057	14.2794	9.64	90.682	15.5539	10.2	91.253	17.2165	10.19	90.852	16.9993	4.885	81.781	7.63324
9.205	90.027	14.2944	9.655	90.632	15.5821	10.23	91.334	17.263	10.2	90.838	17.0192	4.89	81.831	7.64654
9.22	90.082	14.3176	9.665	90.737	15.5971	10.24	91.319	17.2837	10.215	90.861	17.0416	4.895	81.83	7.65317
9.235	90.162	14.3458	9.68	90.776	15.6203	10.27	91.379	17.3301	10.23	90.943	17.0665	4.905	81.832	7.66646
9.245	90.138	14.3616	9.695	90.714	15.6485	10.285	91.384	17.3567	10.24	90.873	17.0864	4.91	81.883	7.68056
9.26	90.161	14.3848	9.705	90.793	15.6634	10.31	91.484	17.3965	10.255	90.901	17.108	4.915	81.854	7.68718
9.275	90.182	14.4097	9.72	90.789	15.6867	10.325	91.414	17.4231	10.27	90.973	17.1329	4.925	81.919	7.70044
9.285	90.105	14.4296	9.735	90.774	15.7149	10.35	91.503	17.4629	10.285	90.955	17.1594	4.93	81.895	7.71374
9.3	90.153	14.4512	9.745	90.832	15.7298	10.365	91.513	17.4895	10.295	90.954	17.1744	4.935	81.916	7.72037
9.315	90.193	14.4761	9.76	90.845	15.7539	10.39	91.567	17.5301	10.31	91.003	17.1993	4.945	81.965	7.73367
9.325	90.22	14.496	9.775	90.838	15.7788	10.41	91.557	17.5633	10.325	91.014	17.2258	4.95	81.926	7.74692
9.34	90.256	14.5175	9.785	90.864	15.7987	10.43	91.638	17.5966	10.335	91.047	17.2408	4.955	81.981	7.75359
9.355	90.335	14.5425	9.8	90.882	15.8203	10.45	91.665	17.6297	10.35	91.069	17.2665	4.965	82.016	7.76685
9.365	90.271	14.5624	9.815	90.842	15.8452	10.47	91.644	17.6629	10.365	91.071	17.293	4.97	81.989	7.78015
9.38	90.336	14.5847	9.825	90.954	15.8651	10.49	91.676	17.6961	10.375	91.035	17.308	4.975	82.06	7.78678
9.395	90.377	14.6096	9.84	90.948	15.8867	10.51	91.777	17.7301	10.39	91.151	17.3329	4.985	82.038	7.80003
9.41	90.367	14.6362	9.855	90.916	15.9116	10.525	91.748	17.76	10.405	91.102	17.3611	4.99	82.051	7.81333
9.42	90.338	14.6512	9.865	90.981	15.9314	10.54	91.721	17.7799	10.415	91.134	17.376	4.995	82.065	7.82
9.435	90.443	14.6761	9.88	91.01	15.953	10.55	91.764	17.7965	10.43	91.151	17.3993	5.005	82.053	7.83326
9.45	90.373	14.7026	9.895	91.018	15.9788	10.565	91.778	17.8263	10.445	91.217	17.4275	5.015	82.071	7.85314
9.46	90.466	14.7175	9.91	91.071	16.0054	10.58	91.765	17.8463	10.455	91.24	17.4424	5.02	82.158	7.85977
9.475	90.44	14.7425	9.92	91.066	16.0203	10.59	91.764	17.8629	10.47	91.274	17.4656	5.025	82.112	7.8664
9.49	90.436	14.769	9.935	91.076	16.0451	10.605	91.811	17.8927	10.485	91.268	17.4947	5.035	82.127	7.88633
9.5	90.452	14.7839	9.95	91.099	16.0717	10.62	91.738	17.9126	10.495	91.3	17.5096	5.04	82.216	7.89296
9.515	90.527	14.8097	9.96	91.168	16.0866	10.63	91.834	17.9293	10.51	91.358	17.5328	5.045	82.179	7.89963
9.53	90.444	14.8378	9.975	91.119	16.1115	10.65	91.866	17.9666	10.525	91.312	17.5577	5.055	82.221	7.92034
9.54	90.504	14.8528	9.99	91.22	16.1381	10.66	91.785	17.9865	10.535	91.35	17.5777	5.06	82.25	7.92701
9.555	90.568	14.876	10	91.163	16.153	10.67	91.84	17.9964	10.55	91.393	17.5993	5.065	82.221	7.93364
9.57	90.537	14.9042	10.015	91.212	16.1779	10.69	91.888	18.0329	10.565	91.392	17.6241	5.075	82.271	7.95353
9.58	90.59	14.9192	10.03	91.2	16.207	10.7	91.857	18.0529	10.575	91.469	17.644	5.08	82.264	7.96016
9.595	90.643	14.9424	10.04	91.172	16.2219	10.71	91.935	18.0628	10.59	91.505	17.6656	5.085	82.239	7.96683
9.61	90.648	14.9707	10.055	91.197	16.2451	10.73	91.969	18.0993	10.605	91.43	17.6905	5.095	82.298	7.98675
9.62	90.7	14.9856	10.07	91.275	16.2733	10.74	91.887	18.1193	10.615	91.413	17.7112	5.1	82.352	7.99338
9.635	90.721	15.0088	10.08	91.261	16.2883	10.75	91.934	18.1292	10.63	91.438	17.7328	5.105	82.307	8.00001
9.65	90.67	15.0337	10.095	91.283	16.3115	10.775	92.028	18.1732	10.645	91.524	17.7577	5.115	82.334	8.01994
9.66	90.711	15.0544	10.11	91.292	16.3397	10.785	92.06	18.1931	10.66	91.425	17.7842	5.12	82.437	8.02657
9.675	90.719	15.076	10.12	91.305	16.3547	10.815	92.09	18.2395	10.67	91.503	17.7992	5.125	82.396	8.03324
9.69	90.709	15.1009	10.135	91.377	16.3779	10.825	92.041	18.2595	10.685	91.504	17.8241	5.14	82.468	8.05975
9.7	90.783	15.1209	10.15	91.401	16.4028	10.855	92.077	18.3059	10.7	91.504	17.8506	5.145	82.392	8.06642
9.715	90.826	15.1424	10.16	91.372	16.4235	10.865	92.111	18.3259	10.71	91.581	17.8656	5.16	82.446	8.09293
9.73	90.749	15.1673	10.175	91.354	16.4451	10.885	92.13	18.3541	10.725	91.601	17.8905	5.165	82.472	8.0996
9.74	90.752	15.1872	10.19	91.436	16.47	10.9	92.066	18.3789	10.74	91.598	17.917	5.18	82.436	8.12695
9.755	90.806	15.2088	10.2	91.458	16.4899	10.91	92.154	18.3997	10.75	91.627	17.9328	5.185	82.514	8.13362
9.77	90.88	15.2337	10.215	91.502	16.5115	10.925	92.123	18.4213	10.765	91.658	17.9577	5.2	82.484	8.16018
9.785	90.828	15.2611	10.23	91.555	16.5364	10.94	92.11	18.4461	10.78	91.574	17.9859	5.205	82.499	8.1668
9.795	90.901	15.276	10.24	91.498	16.5563	10.95	92.21	18.4661	10.79	91.646	18.0008	5.22	82.548	8.19336
9.81	90.888	15.3009	10.255	91.529	16.5779	10.965	92.232	18.4877	10.805	91.652	18.0241	5.225	82.507	8.19999
9.825	90.885	15.3274	10.27	91.609	16.6028	10.98	92.207	18.5126	10.82	91.628	18.0523	5.24	82.61	8.22654
9.835	90.992	15.3423	10.285	91.624	16.6293	10.99	92.235	18.5325	10.83	91.715	18.0672	5.245	82.539	8.23321
9.85	90.959	15.3673	10.295	91.593	16.6451	11.005	92.27	18.5541	10.845	91.747	18.0905	5.265	82.619	8.2664
9.865	90.98	15.3938	10.31	91.58	16.67	11.02	92.258	18.5789	10.86	91.679	18.1186	5.27	82.567	8.27965
9.875	91.016	15.4088	10.325	91.667	16.6965	11.035	92.266	18.6055	10.87	91.749	18.1336	5.285	82.703	8.29954
9.89	91.059	15.4337	10.335	91.66	16.7115	11.045	92.29	18.6212	10.885	91.772	18.1576	5.29	82.668	8.31284
9.905	90.99	15.4619	10.35	91.62	16.7364	11.06	92.255	18.6461	10.9	91.748	18.1825	5.305	82.728	8.33272
9.915	91.067	15.4768	10.365	91.701	16.7629	11.075	92.307	18.6727	10.91	91.843	18.2024	5.31	82.732	8.34602
9.93	91.091	15.5009	10.375	91.625	16.7778	11.085	92.322	18.6877	10.925	91.841	18.224	5.325	82.747	8.36678
9.945	91.06	15.5291	10.39	91.699	16.8027	11.1	92.293	18.7125	10.94	91.841	18.2489	5.33	82.729	8.38004
9.955	91.125	15.544	10.405	91.733	16.831	11.115	92.34	18.739	10.95	91.873	18.2689	5.345	82.753	8.39997
9.97	91.122	15.5673	10.415	91.664	16.8459	11.125	92.304	18.754	10.965	91.885	18.2904	5.35	82.713	8.41322
9.985	91.055	15.5955	10.43	91.689	16.8699	11.14	92.313	18.7789	10.98	91.809	18.3153	5.365	82.834	8.43315
9.995	91.118	15.6104	10.445	91.832	16.8982	11.155	92.333	18.8071	10.99	91.902	18.3353	5.37	82.757	8.44645
10.01	91.155	15.6336	10.455	91.749	16.9131	11.165	92.321	18.8221	11.005	91.865	18.3568	5.385	82.807	8.46633
10.025	91.144	15.6585	10.47	91.785	16.9363	11.18	92.346	18.8461	11.02	91.857	18.3825	5.39	82.816	8.47963
10.035	91.243	15.6784	10.485	91.843	16.9646	11.195	92.448	18.8743	11.035	91.859	18.4091	5.395	82.848	8.4863
10.05	91.227	15.7	10.495	91.8	16.9795	11.205	92.449	18.8893	11.045	91.925	18.424	5.405	82.834	8.49956
10.065	91.249	15.7258	10.51	91.82	17.0027	11.22	92.496	18.9125	11.06	91.862	18.4489	5.41	82.865	8.51281
10.075	91.276	15.7456	10.525	91.845	17.0276	11.235	92.473	18.9407	11.075	91.952	18.4754	5.415	82.871	8.51948
10.09	91.304	15.7672	10.535	91.84	17.0475	11.245	92.466	18.9557	11.085	91.934	18.4904	5.425	82.896	8.53274
10.105	91.253	15.7921	10.55	91.835	17.0692	11.26	92.472	18.9789	11.1	91.956	18.5153	5.43	82.912	8.546
10.115	91.334	15.812	10.565	91.878	17.0948	11.275	92.502	19.0038	11.115	91.962	18.5419	5.435	82.92	8.55263
10.13	91.298	15.8336	10.575	91.847	17.1148	11.285	92.538	19.0237	11.125	92.022	18.5568	5.445	82.985	8.56592
10.145	91.324	15.8585	10.59	91.913	17.1363	11.3	92.51	19.0452	11.14	91.979	18.5817	5.45	82.932	8.58002
10.16	91.347	15.8851	10.605	91.917	17.1612	11.315	92.572	19.071	11.155	92.065	18.6107	5.455	83.033	8.58664
10.17	91.427	15.9	10.615	91.878	17.1811	11.325	92.5	19.0909	11.165	92.013	18.6256	5.465	83.04	8.5999
10.185	91.356	15.9249	10.63	91.902	17.2027	11.34	92.536	19.1125	11.18	92.035	18.6489	5.47	82.995	8.6132
10.2	91.479	15.9523	10.645	91.982	17.2276	11.355	92.572	19.1374	11.195	92.075	18.6771	5.475	83.091	8.61983
10.21	91.445	15.9672	10.66	91.905	17.2542	11.365	92.534	19.1573	11.205	92.065	18.692	5.485	83.034	8.63308
10.225	91.481	15.9921	10.67	91.951	17.2691	11.38	92.548	19.1789	11.22	92.1	18.7152	5.49	83.062	8.64638
10.24	91.48	16.0187	10.685	91.96	17.294	11.395	92.599	19.2038	11.235	92.107	18.7435	5.495	83.098	8.65301
10.25	91.478	16.0336	10.7	91.99	17.3214	11.41	92.609	19.2303	11.245	92.105	18.7584	5.505	83.051	8.66631
10.265	91.431	16.0585	10.71	91.966	17.3363	11.42	92.595	19.2453	11.26	92.157	18.7816	5.515	83.099	8.6862
10.28	91.504	16.0867	10.725	92.077	17.3612	11.435	92.59	19.2702	11.275	92.25	18.8065	5.52	83.185	8.69287
10.29	91.471	16.1016	10.74	92.034	17.3878	11.45	92.67	19.2975	11.285	92.247	18.8273	5.525	83.138	8.69949
10.305	91.474	16.1249	10.75	92.092	17.4027	11.46	92.595	19.3124	11.3	92.265	18.8488	5.535	83.158	8.71942
10.32	91.547	16.1531	10.765	92.119	17.4276	11.475	92.638	19.3374	11.315	92.256	18.8737	5.54	83.249	8.72605
10.33	91.536	16.1689	10.78	92.137	17.4558	11.49	92.665	19.3639	11.325	92.217	18.8937	5.545	83.209	8.73272
10.345	91.575	16.1921	10.79	92.197	17.4707	11.5	92.66	19.3788	11.34	92.219	18.9152	5.555	83.214	8.7526
10.36	91.588	16.2203	10.805	92.213	17.494	11.515	92.647	19.4037	11.355	92.271	18.9401	5.56	83.23	8.75923
10.37	91.563	16.2352	10.82	92.206	17.5222	11.53	92.742	19.4319	11.365	92.281	18.96	5.565	83.242	8.7659
10.385	91.564	16.2585	10.83	92.275	17.5371	11.54	92.696	19.4469	11.38	92.279	18.9816	5.575	83.269	8.78579
10.4	91.631	16.2834	10.845	92.31	17.5612	11.555	92.727	19.4701	11.395	92.272	19.0065	5.58	83.264	8.79242
10.41	91.653	16.3033	10.86	92.24	17.5894	11.57	92.785	19.4983	11.41	92.392	19.0331	5.585	83.253	8.79988
10.425	91.673	16.3249	10.87	92.283	17.6043	11.58	92.728	19.5141	11.42	92.339	19.0488	5.595	83.301	8.81981
10.44	91.698	16.3497	10.885	92.305	17.6276	11.595	92.768	19.5373	11.435	92.358	19.0737	5.6	83.333	8.82648
10.45	91.652	16.3697	10.9	92.337	17.6525	11.61	92.795	19.5655	11.45	92.396	19.1002	5.605	83.282	8.8331
10.465	91.692	16.3921	10.91	92.374	17.6724	11.62	92.746	19.5805	11.46	92.337	19.1152	5.615	83.325	8.85303
10.48	91.743	16.4169	10.925	92.392	17.6939	11.635	92.767	19.6037	11.475	92.366	19.1401	5.62	83.423	8.85966
10.49	91.787	16.4369	10.94	92.36	17.7188	11.65	92.86	19.6286	11.49	92.406	19.1666	5.625	83.372	8.86629
10.505	91.798	16.4584	10.95	92.362	17.7388	11.66	92.819	19.6485	11.5	92.459	19.1816	5.64	83.505	8.89284
10.52	91.793	16.4834	10.965	92.38	17.7603	11.675	92.837	19.6701	11.515	92.442	19.2065	5.645	83.434	8.89947
10.535	91.887	16.5099	10.98	92.351	17.786	11.69	92.865	19.695	11.53	92.522	19.2347	5.66	83.512	8.92603
10.545	91.864	16.5248	10.99	92.475	17.8059	11.7	92.784	19.7149	11.54	92.46	19.2496	5.665	83.487	8.9327
10.56	91.894	16.5497	11.005	92.484	17.8276	11.715	92.812	19.7373	11.555	92.461	19.2737	5.68	83.504	8.95921
10.575	91.956	16.5763	11.02	92.465	17.8524	11.73	92.863	19.7622	11.57	92.472	19.3019	5.685	83.557	8.96584
10.585	91.9	16.5912	11.035	92.478	17.879	11.74	92.871	19.7821	11.58	92.426	19.3168	5.7	83.545	8.99239
10.6	91.965	16.617	11.045	92.56	17.894	11.755	92.913	19.8037	11.595	92.447	19.3401	5.705	83.579	8.99902
10.615	91.978	16.6435	11.06	92.577	17.9188	11.77	92.965	19.8286	11.61	92.558	19.3683	5.72	83.618	9.02641
10.625	92.011	16.6584	11.075	92.525	17.9454	11.785	92.963	19.8551	11.62	92.497	19.3832	5.725	83.588	9.03304
10.64	91.991	16.6833	11.085	92.55	17.9603	11.795	93.012	19.87	11.635	92.517	19.4065	5.74	83.671	9.05959
10.655	92.088	16.7115	11.1	92.576	17.9852	11.81	93.023	19.895	11.65	92.587	19.4314	5.745	83.59	9.06626
10.665	92.061	16.7265	11.115	92.479	18.0126	11.825	93.031	19.9215	11.66	92.507	19.4512	5.765	83.684	9.09945
10.68	92.115	16.7497	11.125	92.584	18.0275	11.835	92.955	19.9365	11.675	92.548	19.4728	5.77	83.617	9.11271
10.695	92.139	16.7779	11.14	92.528	18.0524	11.85	93.024	19.9621	11.69	92.581	19.4986	5.785	83.724	9.13263
10.705	92.079	16.7928	11.155	92.54	18.0806	11.865	92.98	19.9887	11.7	92.55	19.5185	5.79	83.66	9.14593
10.72	92.083	16.8161	11.165	92.607	18.0955	11.875	93.082	20.0037	11.715	92.562	19.54	5.805	83.754	9.16586
10.735	92.195	16.8451	11.18	92.665	18.1188	11.89	93.112	20.0285	11.73	92.619	19.565	5.81	83.699	9.17916
10.745	92.114	16.8601	11.195	92.591	18.147	11.905	93.145	20.0568	11.74	92.603	19.5849	5.825	83.756	9.19904
10.76	92.149	16.8833	11.205	92.659	18.162	11.915	93.209	20.0717	11.755	92.632	19.6064	5.83	83.747	9.2123
10.775	92.216	16.9082	11.22	92.7	18.1852	11.93	93.215	20.0949	11.77	92.63	19.6313	5.845	83.78	9.23218
10.785	92.145	16.9281	11.235	92.703	18.2134	11.945	93.117	20.1232	11.785	92.678	19.6579	5.85	83.756	9.24632
10.8	92.201	16.9497	11.245	92.779	18.2292	11.955	93.163	20.1381	11.795	92.673	19.6728	5.865	83.809	9.26624
10.815	92.213	16.9746	11.26	92.768	18.2524	11.97	93.178	20.1613	11.81	92.771	19.6977	5.87	83.775	9.2795
10.825	92.182	16.9945	11.275	92.737	18.2773	11.985	93.207	20.1903	11.825	92.712	19.7251	5.885	83.819	9.29938
10.84	92.165	17.016	11.285	92.794	18.2972	11.995	93.226	20.2053	11.835	92.729	19.7401	5.89	83.814	9.31268
10.855	92.241	17.041	11.3	92.792	18.3188	12.01	93.211	20.2285	11.85	92.786	19.7649	5.895	83.88	9.31931
10.865	92.226	17.0617	11.315	92.722	18.3437	12.025	93.22	20.2534	11.865	92.778	19.7914	5.905	83.839	9.33261
10.88	92.317	17.0833	11.325	92.793	18.3636	12.035	93.193	20.2733	11.875	92.787	19.8064	5.91	83.906	9.34587
10.895	92.338	17.1082	11.34	92.772	18.3852	12.05	93.249	20.2949	11.89	92.875	19.8313	5.915	83.898	9.35254
10.91	92.362	17.1347	11.355	92.776	18.41	12.065	93.175	20.3198	11.905	92.83	19.8595	5.925	83.928	9.36579
10.92	92.313	17.1497	11.365	92.879	18.43	12.075	93.261	20.3397	11.915	92.877	19.8744	5.93	83.959	9.37905
10.935	92.41	17.1745	11.38	92.858	18.4524	12.09	93.289	20.3613	11.93	92.916	19.8977	5.935	83.945	9.38572
10.95	92.336	17.2011	11.395	92.777	18.4773	12.105	93.274	20.3862	11.945	92.879	19.9259	5.945	84.021	9.39902
10.96	92.37	17.2161	11.41	92.895	18.5038	12.115	93.353	20.4069	11.955	92.927	19.9417	5.95	83.967	9.41227
10.975	92.399	17.241	11.42	92.896	18.5188	12.13	93.393	20.4285	11.97	92.935	19.9649	5.955	84.029	9.4189
10.99	92.395	17.2675	11.435	92.887	18.5437	12.145	93.369	20.4534	11.985	92.922	19.9931	5.965	84.055	9.4322
11	92.442	17.2824	11.45	92.947	18.5702	12.16	93.336	20.4799	11.995	92.981	20.008	5.97	83.995	9.44546
11.015	92.513	17.3082	11.46	92.99	18.5851	12.17	93.367	20.4949	12.01	93.026	20.0312	5.975	84.097	9.45209
11.03	92.534	17.3364	11.475	92.93	18.61	12.185	93.402	20.5198	12.025	92.966	20.0562	5.985	84.089	9.46618
11.04	92.552	17.3513	11.49	93.004	18.6365	12.2	93.343	20.5463	12.035	92.994	20.0761	5.99	84.091	9.47948
11.055	92.541	17.3745	11.5	92.996	18.6515	12.21	93.381	20.5613	12.05	92.998	20.0976	5.995	84.161	9.4861
11.07	92.481	17.4027	11.515	92.99	18.6772	12.225	93.413	20.5862	12.065	92.971	20.1225	6.005	84.127	9.4994
11.08	92.536	17.4177	11.53	93.01	18.7054	12.24	93.428	20.6127	12.075	93.047	20.1425	6.015	84.194	9.51929
11.095	92.556	17.4409	11.54	93.005	18.7204	12.25	93.493	20.6285	12.09	93.037	20.1649	6.02	84.265	9.52592
11.11	92.576	17.4675	11.555	93.058	18.7436	12.265	93.517	20.6534	12.105	93.021	20.1898	6.025	84.194	9.53259
11.12	92.613	17.4824	11.57	93.102	18.7719	12.28	93.425	20.6816	12.115	93.028	20.2097	6.035	84.208	9.55247
11.135	92.616	17.5056	11.58	93.058	18.7868	12.29	93.493	20.6965	12.13	93.06	20.2312	6.04	84.322	9.55914
11.15	92.59	17.5314	11.595	93.068	18.81	12.305	93.519	20.7197	12.145	93.041	20.2561	6.045	84.237	9.56577
11.16	92.605	17.5513	11.61	93.183	18.8382	12.32	93.474	20.7479	12.16	93.013	20.2827	6.055	84.241	9.58566
11.175	92.671	17.5729	11.62	93.15	18.8531	12.33	93.547	20.7629	12.17	93.029	20.2976	6.06	84.304	9.59233
11.19	92.622	17.5977	11.635	93.167	18.8764	12.345	93.57	20.7861	12.185	93.058	20.3225	6.065	84.284	9.59895
11.2	92.69	17.6176	11.65	93.213	18.9021	12.36	93.593	20.8143	12.2	93.007	20.3491	6.075	84.339	9.61884
11.215	92.717	17.6392	11.66	93.151	18.922	12.37	93.671	20.8293	12.21	93.109	20.364	6.08	84.305	9.62551
11.23	92.727	17.6641	11.675	93.163	18.9436	12.385	93.652	20.8534	12.225	93.084	20.3897	6.085	84.281	9.63214
11.24	92.731	17.684	11.69	93.212	18.9685	12.4	93.597	20.8782	12.24	93.105	20.4163	6.095	84.357	9.65206
11.255	92.774	17.7056	11.7	93.228	18.9884	12.41	93.632	20.8981	12.25	93.117	20.4312	6.1	84.335	9.65869
11.27	92.769	17.7305	11.715	93.217	19.01	12.425	93.641	20.9197	12.265	93.165	20.4561	6.105	84.302	9.66532
11.285	92.795	17.7579	11.73	93.276	19.0349	12.44	93.634	20.9446	12.28	93.084	20.4843	6.115	84.356	9.68608
11.295	92.786	17.7728	11.74	93.215	19.0548	12.45	93.775	20.9645	12.29	93.142	20.4992	6.12	84.416	9.69271
11.31	92.876	17.7977	11.755	93.257	19.0764	12.465	93.751	20.9861	12.305	93.132	20.5225	6.125	84.341	9.69934
11.325	92.811	17.8242	11.77	93.285	19.1013	12.48	93.759	21.011	12.32	93.13	20.5507	6.14	84.496	9.72589
11.335	92.903	17.8392	11.785	93.324	19.1286	12.49	93.757	21.0309	12.33	93.179	20.5657	6.145	84.418	9.73256
11.35	92.844	17.8641	11.795	93.244	19.1436	12.505	93.774	21.0525	12.345	93.167	20.5889	6.16	84.474	9.75908
11.365	92.829	17.8907	11.81	93.339	19.1685	12.52	93.717	21.0782	12.36	93.132	20.6179	6.165	84.448	9.76575
11.375	92.922	17.9056	11.825	93.356	19.195	12.535	93.798	21.1048	12.37	93.205	20.6329	6.18	84.479	9.79226
11.39	92.903	17.9305	11.835	93.372	19.21	12.545	93.757	21.1197	12.385	93.22	20.6561	6.185	84.524	9.79889
11.405	92.891	17.9587	11.85	93.362	19.2349	12.56	93.764	21.1446	12.4	93.182	20.681	6.2	84.523	9.82549
11.415	92.963	17.9745	11.865	93.472	19.2614	12.575	93.79	21.1711	12.41	93.279	20.7009	6.205	84.56	9.83211
11.43	92.98	17.9977	11.875	93.381	19.2763	12.585	93.853	21.1861	12.425	93.244	20.7225	6.22	84.586	9.85867
11.445	92.946	18.0259	11.89	93.458	19.3012	12.6	93.774	21.211	12.44	93.257	20.7474	6.225	84.588	9.8653
11.455	93.003	18.0409	11.905	93.493	19.3294	12.615	93.855	21.2375	12.45	93.299	20.7673	6.24	84.652	9.89185
11.47	93.032	18.0641	11.915	93.454	19.3452	12.625	93.848	21.2525	12.465	93.284	20.7889	6.245	84.555	9.89848
11.485	93.021	18.0923	11.93	93.47	19.3684	12.64	93.829	21.2773	12.48	93.261	20.8138	6.265	84.624	9.9325
11.495	93.065	18.1073	11.945	93.583	19.3967	12.655	93.849	21.3064	12.49	93.297	20.8345	6.27	84.593	9.9458
11.51	93.04	18.1305	11.955	93.54	19.4116	12.665	93.814	21.3213	12.505	93.319	20.8561	6.285	84.677	9.96568
11.525	92.99	18.1554	11.97	93.527	19.4349	12.68	93.829	21.3446	12.52	93.341	20.881	6.29	84.651	9.97898
11.535	93.049	18.1753	11.985	93.588	19.4631	12.695	93.877	21.3727	12.535	93.385	20.9075	6.305	84.741	9.99891
11.55	93.076	18.1969	11.995	93.553	19.478	12.705	93.847	21.3877	12.545	93.419	20.9225	6.31	84.722	10.0122
11.565	93.055	18.2226	12.01	93.538	19.5012	12.72	93.867	21.4109	12.56	93.387	20.9473	6.325	84.756	10.032
11.575	93.169	18.2425	12.025	93.538	19.5261	12.735	93.919	21.4391	12.575	93.465	20.9739	6.33	84.774	10.0453
11.59	93.163	18.2641	12.035	93.495	19.546	12.745	93.879	21.4541	12.585	93.486	20.9888	6.345	84.77	10.0653
11.605	93.147	18.289	12.05	93.505	19.5684	12.76	93.915	21.4773	12.6	93.387	21.0137	6.35	84.758	10.0786
11.615	93.158	18.3089	12.065	93.603	19.5933	12.775	93.951	21.5022	12.615	93.475	21.0403	6.365	84.813	10.0985
11.63	93.223	18.3305	12.075	93.554	19.6133	12.785	93.948	21.523	12.625	93.444	21.056	6.37	84.777	10.1118
11.645	93.239	18.3554	12.09	93.627	19.6348	12.8	93.92	21.5446	12.64	93.438	21.081	6.385	84.847	10.1325
11.66	93.267	18.3819	12.105	93.685	19.6597	12.815	94.006	21.5694	12.655	93.481	21.1091	6.39	84.842	10.1458
11.67	93.252	18.3969	12.115	93.6	19.6796	12.825	93.999	21.5893	12.665	93.444	21.1241	6.395	84.908	10.1524
11.685	93.253	18.4217	12.13	93.645	19.7012	12.84	94.014	21.6109	12.68	93.448	21.1473	6.405	84.847	10.1657
11.7	93.285	18.4491	12.145	93.739	19.7261	12.855	94.049	21.6358	12.695	93.506	21.1755	6.41	84.911	10.179
11.71	93.361	18.4641	12.16	93.689	19.7526	12.865	93.961	21.6557	12.705	93.486	21.1905	6.415	84.902	10.1856
11.725	93.28	18.489	12.17	93.704	19.7676	12.88	94.012	21.6773	12.72	93.524	21.2137	6.425	84.893	10.1988
11.74	93.412	18.5155	12.185	93.752	19.7933	12.895	94.066	21.7022	12.735	93.515	21.2419	6.43	84.934	10.2121
11.75	93.322	18.5304	12.2	93.695	19.8198	12.91	94.108	21.7287	12.745	93.487	21.2568	6.435	84.91	10.2188
11.765	93.333	18.5554	12.21	93.76	19.8348	12.92	94.053	21.7445	12.76	93.496	21.2809	6.445	84.949	10.2321
11.78	93.332	18.5835	12.225	93.792	19.8597	12.935	94.076	21.7694	12.775	93.569	21.3058	6.45	84.913	10.2453
11.79	93.316	18.5985	12.24	93.784	19.8862	12.95	94.135	21.7959	12.785	93.585	21.3257	6.455	84.955	10.252
11.805	93.341	18.6217	12.25	93.777	19.9012	12.96	94.112	21.8109	12.8	93.611	21.3473	6.465	84.963	10.2652
11.82	93.441	18.65	12.265	93.859	19.9261	12.975	94.136	21.8358	12.815	93.696	21.3722	6.47	84.908	10.2785
11.83	93.425	18.6657	12.28	93.815	19.9542	12.99	94.211	21.8623	12.825	93.599	21.3921	6.475	85.002	10.2851
11.845	93.443	18.689	12.29	93.854	19.9692	13	94.163	21.8773	12.84	93.619	21.4137	6.485	84.975	10.2984
11.86	93.456	18.7172	12.305	93.845	19.9924	13.015	94.202	21.9022	12.855	93.641	21.4385	6.49	84.977	10.3117
11.87	93.436	18.7321	12.32	93.849	20.0215	13.03	94.246	21.9304	12.865	93.675	21.4585	6.495	85.06	10.3184
11.885	93.447	18.7553	12.33	93.888	20.0364	13.04	94.216	21.9453	12.88	93.645	21.4801	6.505	85.003	10.3316
11.9	93.48	18.7802	12.345	93.893	20.0597	13.055	94.23	21.9694	12.895	93.686	21.5058	6.515	85.06	10.3524
11.91	93.494	18.8002	12.36	93.782	20.0879	13.07	94.334	21.9976	12.91	93.72	21.5324	6.52	85.087	10.359
11.925	93.507	18.8217	12.37	93.848	20.1028	13.08	94.296	22.0125	12.92	93.765	21.5473	6.525	85.043	10.3656
11.94	93.565	18.8466	12.385	93.903	20.126	13.095	94.311	22.0357	12.935	93.744	21.5722	6.535	85.082	10.3855
11.95	93.548	18.8665	12.4	93.888	20.151	13.11	94.296	22.064	12.95	93.804	21.5987	6.54	85.164	10.3922
11.965	93.587	18.889	12.41	93.991	20.1709	13.12	94.258	22.0789	12.96	93.727	21.6136	6.545	85.131	10.3989
11.98	93.628	18.9139	12.425	94.008	20.1924	13.135	94.296	22.1021	12.975	93.826	21.6385	6.555	85.154	10.4187
11.99	93.561	18.9337	12.44	93.998	20.2173	13.15	94.366	22.127	12.99	93.798	21.6651	6.56	85.212	10.4254
12.005	93.58	18.9553	12.45	93.983	20.2372	13.16	94.352	22.147	13	93.797	21.6801	6.565	85.194	10.4321
12.02	93.603	18.9802	12.465	94.061	20.2596	13.175	94.366	22.1685	13.015	93.796	21.7049	6.575	85.201	10.4519
12.035	93.614	19.0067	12.48	93.979	20.2845	13.19	94.431	22.1943	13.03	93.906	21.734	6.58	85.228	10.4586
12.045	93.482	19.0217	12.49	94.044	20.3044	13.2	94.326	22.2142	13.04	93.853	21.7489	6.585	85.214	10.4652
12.06	93.087	19.0466	12.505	94.055	20.326	13.215	94.376	22.2357	13.055	93.891	21.7721	6.595	85.263	10.4852
12.075	92.955	19.0731	12.52	94.069	20.351	13.23	94.381	22.2606	13.07	93.909	21.8004	6.6	85.261	10.4918
12.085	92.76	19.0881	12.535	94.018	20.3775	13.24	94.38	22.2805	13.08	93.867	21.8153	6.605	85.235	10.4984
12.1	92.734	19.1138	12.545	94.137	20.3924	13.255	94.387	22.3021	13.095	93.91	21.8385	6.615	85.298	10.5183
12.115	92.729	19.1404	12.56	94.103	20.4173	13.27	94.473	22.327	13.11	93.978	21.8667	6.62	85.318	10.525
12.125	92.666	19.1553	12.575	94.143	20.4438	13.285	94.396	22.3536	13.12	93.939	21.8817	6.625	85.252	10.5316
12.14	92.665	19.1802	12.585	94.182	20.4588	13.295	94.496	22.3685	13.135	93.954	21.9049	6.64	85.382	10.5581
12.155	92.727	19.2084	12.6	94.198	20.4845	13.31	94.492	22.3934	13.15	94.015	21.9298	6.645	85.333	10.5648
12.165	92.656	19.2233	12.615	94.126	20.511	13.325	94.474	22.4208	13.16	93.967	21.9506	6.66	85.415	10.5922
12.18	92.65	19.2466	12.625	94.214	20.526	13.335	94.45	22.4357	13.175	94.051	21.9722	6.665	85.355	10.5988
12.195	92.766	19.2748	12.64	94.157	20.5509	13.35	94.542	22.4606	13.19	94.04	21.9971	6.68	85.413	10.6253
12.205	92.716	19.2898	12.655	94.154	20.5791	13.365	94.44	22.4871	13.2	93.97	22.017	6.685	85.413	10.632
12.22	92.738	19.313	12.665	94.217	20.594	13.375	94.455	22.5021	13.215	93.97	22.0385	6.7	85.439	10.6585
12.235	92.763	19.342	12.68	94.233	20.6173	13.39	94.51	22.527	13.23	94.013	22.0634	6.705	85.47	10.6652
12.245	92.698	19.357	12.695	94.204	20.6455	13.405	94.517	22.5552	13.24	94.016	22.0833	6.72	85.5	10.6917
12.26	92.714	19.3802	12.705	94.27	20.6604	13.415	94.55	22.5701	13.255	94.057	22.1048	6.725	85.482	10.6984
12.275	92.779	19.405	12.72	94.292	20.6837	13.43	94.574	22.5934	13.27	94.1	22.1297	6.74	85.541	10.7249
12.285	92.781	19.4249	12.735	94.244	20.7127	13.445	94.56	22.6216	13.285	94.071	22.1563	6.745	85.461	10.7316
12.3	92.817	19.4465	12.745	94.281	20.7277	13.455	94.595	22.6373	13.295	94.093	22.1713	6.765	85.48	10.7648
12.315	92.848	19.4715	12.76	94.274	20.7509	13.47	94.636	22.6606	13.31	94.136	22.197	6.77	85.454	10.7781
12.325	92.796	19.4914	12.775	94.282	20.7758	13.485	94.579	22.6888	13.325	94.12	22.2235	6.785	85.562	10.7988
12.34	92.851	19.5129	12.785	94.329	20.7957	13.495	94.623	22.7037	13.335	94.094	22.2385	6.79	85.524	10.8121
12.355	92.872	19.5378	12.8	94.315	20.8173	13.51	94.637	22.727	13.35	94.18	22.2634	6.805	85.633	10.832
12.365	92.859	19.5586	12.815	94.298	20.8422	13.525	94.63	22.7519	13.365	94.078	22.29	6.81	85.599	10.8453
12.38	92.857	19.5801	12.825	94.305	20.8621	13.535	94.666	22.7718	13.375	94.194	22.3049	6.825	85.683	10.8651
12.395	92.943	19.6051	12.84	94.326	20.8836	13.55	94.683	22.7933	13.39	94.17	22.3298	6.83	85.676	10.8784
12.41	92.875	19.6316	12.855	94.307	20.9085	13.565	94.614	22.8182	13.405	94.185	22.358	6.845	85.677	10.8984
12.42	92.925	19.6466	12.865	94.426	20.9292	13.575	94.654	22.8381	13.415	94.234	22.3729	6.85	85.677	10.9116
12.435	92.95	19.6714	12.88	94.401	20.9508	13.59	94.652	22.8606	13.43	94.261	22.3961	6.865	85.674	10.9315
12.45	92.97	19.698	12.895	94.344	20.9757	13.605	94.634	22.8855	13.445	94.207	22.4252	6.87	85.658	10.9448
12.46	92.92	19.7129	12.91	94.421	21.0023	13.615	94.709	22.9054	13.455	94.263	22.4401	6.885	85.739	10.9647
12.475	93.019	19.7378	12.92	94.469	21.0172	13.63	94.727	22.9269	13.47	94.284	22.4634	6.89	85.728	10.978
12.49	92.96	19.7643	12.935	94.414	21.0421	13.645	94.686	22.9518	13.485	94.286	22.4916	6.895	85.826	10.9847
12.5	93.037	19.7793	12.95	94.505	21.0687	13.66	94.689	22.9784	13.495	94.318	22.5065	6.905	85.751	10.9979
12.515	93.071	19.8051	12.96	94.441	21.0836	13.67	94.731	22.9933	13.51	94.347	22.5297	6.91	85.802	11.0112
12.53	93.095	19.8332	12.975	94.48	21.1085	13.685	94.755	23.0182	13.525	94.309	22.5546	6.915	85.831	11.0178
12.54	93.144	19.8482	12.99	94.481	21.1351	13.7	94.754	23.0448	13.535	94.305	22.5745	6.925	85.787	11.0319
12.555	93.158	19.8714	13	94.523	21.1508	13.71	94.789	23.0597	13.55	94.364	22.5961	6.93	85.855	11.0452
12.57	93.121	19.8996	13.015	94.44	21.1757	13.725	94.837	23.0854	13.565	94.284	22.621	6.935	85.828	11.0519
12.58	93.143	19.9146	13.03	94.565	21.2039	13.74	94.793	23.112	13.575	94.376	22.6417	6.945	85.851	11.0651
12.595	93.18	19.9378	13.04	94.532	21.2189	13.75	94.887	23.1269	13.59	94.383	22.6634	6.95	85.857	11.0784
12.61	93.158	19.966	13.055	94.553	21.2421	13.765	94.827	23.1518	13.605	94.369	22.6882	6.955	85.876	11.0851
12.62	93.181	19.981	13.07	94.626	21.2703	13.78	94.81	23.18	13.615	94.403	22.7082	6.965	85.907	11.0983
12.635	93.199	20.0042	13.08	94.592	21.2853	13.79	94.89	23.1949	13.63	94.445	22.7297	6.97	85.855	11.1116
12.65	93.223	20.0299	13.095	94.586	21.3085	13.805	94.892	23.2182	13.645	94.36	22.7546	6.975	85.941	11.1182
12.66	93.251	20.0498	13.11	94.682	21.3367	13.82	94.815	23.2464	13.66	94.372	22.7812	6.985	85.958	11.1315
12.675	93.314	20.0714	13.12	94.647	21.3516	13.83	94.883	23.2613	13.67	94.406	22.7961	6.99	85.905	11.1448
12.69	93.27	20.0963	13.135	94.66	21.3757	13.845	94.924	23.2845	13.685	94.45	22.821	6.995	86.013	11.1515
12.7	93.302	20.1162	13.15	94.7	21.4006	13.86	94.956	23.3136	13.7	94.378	22.8484	7.005	85.943	11.1647
12.715	93.339	20.1378	13.16	94.635	21.4205	13.87	94.994	23.3286	13.71	94.457	22.8633	7.015	86.015	11.1846
12.73	93.321	20.1627	13.175	94.669	21.4421	13.885	95	23.3518	13.725	94.373	22.8882	7.02	86.011	11.1913
12.74	93.419	20.1826	13.19	94.686	21.467	13.9	95.022	23.3767	13.74	94.387	22.9148	7.025	85.935	11.1979
12.755	93.427	20.2042	13.2	94.679	21.4869	13.91	95.01	23.3966	13.75	94.458	22.9297	7.035	85.99	11.2178
12.77	93.439	20.2291	13.215	94.636	21.5085	13.925	95.055	23.4181	13.765	94.417	22.9546	7.04	86.044	11.2244
12.785	93.421	20.2565	13.23	94.747	21.5333	13.94	94.992	23.443	13.78	94.429	22.9828	7.045	85.964	11.2311
12.795	93.516	20.2714	13.24	94.72	21.5533	13.95	95.078	23.463	13.79	94.482	22.9977	7.055	86.011	11.2518
12.81	93.561	20.2963	13.255	94.74	21.5748	13.965	95.034	23.4845	13.805	94.483	23.0209	7.06	86.091	11.2585
12.825	93.507	20.3228	13.27	94.738	21.6005	13.98	95.035	23.5095	13.82	94.449	23.0492	7.065	86.036	11.2651
12.835	93.542	20.3377	13.285	94.833	21.6271	13.99	95.134	23.5302	13.83	94.51	23.0641	7.075	86.084	11.285
12.85	93.584	20.3626	13.295	94.749	21.642	14.005	95.127	23.5518	13.845	94.504	23.0882	7.08	86.086	11.2917
12.865	93.522	20.3892	13.31	94.813	21.667	14.02	95.044	23.5767	13.86	94.523	23.1164	7.085	86.061	11.2983
12.875	93.605	20.4042	13.325	94.802	21.6935	14.035	95.14	23.6032	13.87	94.597	23.1313	7.095	86.146	11.3182
12.89	93.599	20.429	13.335	94.775	21.7084	14.045	95.117	23.6181	13.885	94.589	23.1546	7.1	86.09	11.3248
12.905	93.594	20.4573	13.35	94.8	21.7334	14.06	95.126	23.643	13.9	94.543	23.1795	7.105	86.076	11.3315
12.915	93.653	20.473	13.365	94.819	21.7599	14.075	95.144	23.6696	13.91	94.606	23.1994	7.115	86.159	11.3514
12.93	93.647	20.4963	13.375	94.824	21.7749	14.085	95.158	23.6845	13.925	94.58	23.2209	7.12	86.167	11.358
12.945	93.579	20.5245	13.39	94.861	21.7997	14.1	95.112	23.7094	13.94	94.614	23.2459	7.125	86.122	11.3647
12.955	93.656	20.5394	13.405	94.913	21.8287	14.115	95.195	23.7359	13.95	94.681	23.2658	7.14	86.248	11.3912
12.97	93.679	20.5627	13.415	94.896	21.8437	14.125	95.211	23.7517	13.965	94.667	23.2873	7.145	86.216	11.3979
12.985	93.671	20.5908	13.43	94.928	21.8669	14.14	95.171	23.7766	13.98	94.656	23.3131	7.16	86.293	11.4244
12.995	93.763	20.6058	13.445	94.951	21.8952	14.155	95.235	23.8048	13.99	94.622	23.333	7.165	86.215	11.4311
13.01	93.783	20.6291	13.455	94.91	21.9101	14.165	95.203	23.8198	14.005	94.66	23.3546	7.18	86.298	11.4576
13.025	93.76	20.6539	13.47	94.951	21.9333	14.18	95.202	23.843	14.02	94.645	23.3795	7.185	86.291	11.4651
13.035	93.764	20.6738	13.485	95.003	21.9615	14.195	95.222	23.8712	14.035	94.679	23.406	7.2	86.316	11.4916
13.05	93.775	20.6962	13.495	94.962	21.9764	14.205	95.182	23.8861	14.045	94.644	23.4209	7.205	86.354	11.4983
13.065	93.716	20.7212	13.51	94.999	21.9997	14.22	95.184	23.9094	14.06	94.617	23.4458	7.22	86.328	11.5248
13.075	93.834	20.7411	13.525	94.997	22.0246	14.235	95.299	23.9376	14.075	94.656	23.4724	7.225	86.376	11.5314
13.09	93.785	20.7626	13.535	94.934	22.0453	14.245	95.259	23.9525	14.085	94.7	23.4873	7.24	86.422	11.558
13.105	93.793	20.7875	13.55	94.968	22.0669	14.26	95.261	23.9766	14.1	94.634	23.5122	7.245	86.374	11.5646
13.115	93.821	20.8074	13.565	95.003	22.0918	14.275	95.298	24.0015	14.115	94.72	23.5396	7.265	86.391	11.5978
13.13	93.871	20.829	13.575	95.037	22.1117	14.285	95.242	24.0214	14.125	94.685	23.5545	7.27	86.379	11.6111
13.145	93.824	20.8539	13.59	95.068	22.1333	14.3	95.264	24.043	14.14	94.723	23.5794	7.285	86.437	11.631
13.16	93.904	20.8805	13.605	95.102	22.1582	14.315	95.319	24.0679	14.155	94.735	23.6077	7.29	86.406	11.6443
13.17	93.867	20.8954	13.615	95.032	22.1781	14.325	95.347	24.0877	14.165	94.726	23.6226	7.305	86.49	11.6642
13.185	93.874	20.9211	13.63	95.124	22.1997	14.34	95.334	24.1093	14.18	94.728	23.6458	7.31	86.46	11.6775
13.2	93.862	20.9477	13.645	95.179	22.2246	14.355	95.405	24.1342	14.195	94.81	23.674	7.325	86.536	11.6982
13.21	93.912	20.9626	13.66	95.12	22.2511	14.365	95.309	24.1542	14.205	94.775	23.689	7.33	86.54	11.7115
13.225	93.814	20.9875	13.67	95.125	22.2669	14.38	95.354	24.1758	14.22	94.747	23.7122	7.345	86.556	11.7314
13.24	93.903	21.0141	13.685	95.22	22.2917	14.395	95.398	24.2014	14.235	94.83	23.7404	7.35	86.574	11.7447
13.25	93.911	21.029	13.7	95.152	22.3183	14.41	95.444	24.228	14.245	94.822	23.7562	7.365	86.626	11.7646
13.265	93.978	21.0539	13.71	95.217	22.3333	14.42	95.364	24.243	14.26	94.806	23.7794	7.37	86.612	11.7779
13.28	93.934	21.0821	13.725	95.226	22.3581	14.435	95.429	24.2679	14.275	94.855	23.8043	7.385	86.674	11.7978
13.29	93.915	21.097	13.74	95.223	22.3847	14.45	95.451	24.2944	14.285	94.86	23.8242	7.39	86.637	11.8111
13.305	93.932	21.1203	13.75	95.226	22.3997	14.46	95.464	24.3093	14.3	94.827	23.8458	7.395	86.702	11.8178
13.32	93.976	21.1493	13.765	95.271	22.4246	14.475	95.445	24.3342	14.315	94.929	23.8707	7.405	86.71	11.831
13.33	93.953	21.1642	13.78	95.189	22.4528	14.49	95.534	24.3608	14.325	94.872	23.8906	7.41	86.679	11.8443
13.345	93.965	21.1875	13.79	95.241	22.4677	14.5	95.442	24.3757	14.34	94.897	23.9122	7.415	86.783	11.8509
13.36	94.025	21.2157	13.805	95.308	22.4918	14.515	95.518	24.4006	14.355	94.941	23.9371	7.425	86.704	11.8642
13.37	94.036	21.2307	13.82	95.283	22.5199	14.53	95.52	24.4297	14.365	94.882	23.957	7.43	86.743	11.8774
13.385	94.072	21.2539	13.83	95.331	22.5349	14.54	95.469	24.4445	14.38	94.875	23.9794	7.435	86.779	11.8841
13.4	94.09	21.2788	13.845	95.344	22.5581	14.555	95.49	24.4678	14.395	95	24.0043	7.445	86.729	11.8974
13.41	94.061	21.2987	13.86	95.273	22.5863	14.57	95.585	24.496	14.41	94.954	24.0308	7.45	86.764	11.9115
13.425	94.036	21.3203	13.87	95.294	22.6013	14.58	95.538	24.511	14.42	94.963	24.0458	7.455	86.788	11.9181
13.44	94.064	21.3451	13.885	95.327	22.6245	14.595	95.544	24.5342	14.435	94.961	24.0707	7.465	86.776	11.9314
13.45	94.096	21.3651	13.9	95.225	22.6494	14.61	95.589	24.5624	14.45	95.03	24.0972	7.47	86.769	11.9447
13.465	94.071	21.3875	13.91	95.31	22.6694	14.62	95.535	24.5773	14.46	94.969	24.1121	7.475	86.828	11.9513
13.48	94.111	21.4124	13.925	95.336	22.6909	14.635	95.572	24.6005	14.475	95.06	24.137	7.485	86.801	11.9646
13.49	94.091	21.4323	13.94	95.329	22.7166	14.65	95.597	24.6255	14.49	95.044	24.1636	7.49	86.762	11.9779
13.505	94.132	21.4539	13.95	95.386	22.7366	14.66	95.585	24.6462	14.5	94.973	24.1785	7.495	86.863	11.9845
13.52	94.149	21.4788	13.965	95.428	22.7581	14.675	95.565	24.6678	14.515	95.042	24.2043	7.505	86.777	11.9978
13.535	94.208	21.5053	13.98	95.347	22.783	14.69	95.634	24.6927	14.53	95.069	24.2325	7.515	86.859	12.0177
13.545	94.127	21.5202	13.99	95.357	22.8029	14.7	95.609	24.7126	14.54	95.05	24.2474	7.52	86.821	12.0243
13.56	94.169	21.5451	14.005	95.408	22.8245	14.715	95.652	24.7342	14.555	95.084	24.2707	7.525	86.774	12.031
13.575	94.197	21.5717	14.02	95.46	22.8494	14.73	95.614	24.759	14.57	95.158	24.2989	7.535	86.856	12.0509
13.585	94.189	21.5866	14.035	95.4	22.876	14.74	95.545	24.779	14.58	95.131	24.3138	7.54	86.905	12.0575
13.6	94.149	21.6123	14.045	95.503	22.8909	14.755	95.583	24.8005	14.595	95.157	24.337	7.545	86.85	12.0641
13.615	94.26	21.6389	14.06	95.436	22.9158	14.77	95.705	24.8254	14.61	95.103	24.3652	7.555	86.886	12.0841
13.625	94.166	21.6539	14.075	95.456	22.9432	14.785	95.608	24.852	14.62	95.077	24.3801	7.56	86.997	12.0907
13.64	94.213	21.6788	14.085	95.509	22.9581	14.795	95.65	24.8678	14.635	95.114	24.4034	7.565	86.976	12.0974
13.655	94.245	21.707	14.1	95.487	22.983	14.81	95.655	24.8926	14.65	95.145	24.4291	7.575	86.999	12.1172
13.665	94.188	21.7219	14.115	95.464	23.0095	14.825	95.65	24.9192	14.66	95.142	24.449	7.58	87.019	12.1239
13.68	94.209	21.7451	14.125	95.512	23.0245	14.835	95.654	24.9341	14.675	95.206	24.4706	7.585	87.004	12.1305
13.695	94.257	21.7734	14.14	95.528	23.0494	14.85	95.71	24.9591	14.69	95.216	24.4955	7.595	87.062	12.1513
13.705	94.203	21.7883	14.155	95.5	23.0776	14.865	95.669	24.9856	14.7	95.149	24.5154	7.6	87.025	12.1579
13.72	94.246	21.8115	14.165	95.526	23.0925	14.875	95.663	25.0005	14.715	95.232	24.537	7.605	86.998	12.1646
13.735	94.273	21.8406	14.18	95.504	23.1157	14.89	95.728	25.0254	14.73	95.233	24.5619	7.615	87.076	12.1845
13.745	94.224	21.8555	14.195	95.604	23.144	14.905	95.688	25.0536	14.74	95.268	24.5818	7.62	87.06	12.1911
13.76	94.254	21.8788	14.205	95.653	23.1589	14.915	95.732	25.0685	14.755	95.269	24.6034	7.625	87.006	12.1977
13.775	94.31	21.9037	14.22	95.637	23.183	14.93	95.775	25.0926	14.77	95.309	24.6283	7.64	87.133	12.2243
13.785	94.301	21.9235	14.235	95.592	23.2112	14.945	95.756	25.1208	14.785	95.25	24.6557	7.645	87.114	12.2309
13.8	94.343	21.9452	14.245	95.616	23.2261	14.955	95.826	25.1357	14.795	95.352	24.6706	7.66	87.179	12.2575
13.815	94.417	21.97	14.26	95.583	23.2494	14.97	95.84	25.159	14.81	95.355	24.6955	7.665	87.067	12.2642
13.825	94.344	21.9899	14.275	95.6	23.2742	14.985	95.734	25.1872	14.825	95.332	24.722	7.68	87.167	12.2907
13.84	94.4	22.0115	14.285	95.688	23.2941	14.995	95.773	25.2022	14.835	95.314	24.737	7.685	87.122	12.2973
13.855	94.443	22.0364	14.3	95.655	23.3157	15.01	95.809	25.2254	14.85	95.391	24.7619	7.7	87.183	12.3239
13.865	94.37	22.0571	14.315	95.66	23.3407	15.025	95.753	25.2503	14.865	95.301	24.7884	7.705	87.21	12.3305
13.88	94.398	22.0787	14.325	95.693	23.3605	15.035	95.874	25.2702	14.875	95.368	24.8034	7.72	87.186	12.3579
13.895	94.471	22.1036	14.34	95.74	23.3821	15.05	95.875	25.2917	14.89	95.387	24.8282	7.725	87.224	12.3645
13.91	94.426	22.1302	14.355	95.728	23.4078	15.065	95.856	25.3175	14.905	95.388	24.8564	7.74	87.239	12.3911
13.92	94.465	22.1451	14.365	95.792	23.4277	15.075	95.876	25.3374	14.915	95.406	24.8722	7.745	87.224	12.3978
13.935	94.456	22.17	14.38	95.727	23.4493	15.09	95.89	25.3589	14.93	95.441	24.8955	7.765	87.227	12.4309
13.95	94.47	22.1966	14.395	95.738	23.4742	15.105	95.823	25.3839	14.945	95.411	24.9237	7.77	87.228	12.4442
13.96	94.463	22.2115	14.41	95.792	23.5008	15.115	95.884	25.4037	14.955	95.459	24.9386	7.785	87.287	12.4641
13.975	94.523	22.2364	14.42	95.816	23.5157	15.13	95.901	25.4254	14.97	95.496	24.9619	7.79	87.25	12.4774
13.99	94.498	22.2629	14.435	95.773	23.5406	15.145	95.899	25.4502	14.985	95.435	24.9901	7.805	87.356	12.4973
14	94.455	22.2787	14.45	95.895	23.5671	15.16	95.86	25.4768	14.995	95.483	25.005	7.81	87.309	12.5106
14.015	94.509	22.3036	14.46	95.824	23.5821	15.17	95.94	25.4917	15.01	95.514	25.0282	7.825	87.415	12.5305
14.03	94.512	22.3318	14.475	95.801	23.607	15.185	95.913	25.5166	15.025	95.476	25.0531	7.83	87.365	12.5437
14.04	94.5	22.3467	14.49	95.844	23.6343	15.2	95.922	25.544	15.035	95.519	25.073	7.845	87.411	12.5637
14.055	94.513	22.37	14.5	95.849	23.6493	15.21	95.945	25.5589	15.05	95.601	25.0954	7.85	87.392	12.577
14.07	94.562	22.3982	14.515	95.832	23.6742	15.225	95.969	25.5838	15.065	95.466	25.1203	7.865	87.411	12.5977
14.08	94.569	22.4131	14.53	95.923	23.7024	15.24	95.893	25.6104	15.075	95.52	25.1402	7.87	87.396	12.611
14.095	94.59	22.4364	14.54	95.915	23.7173	15.25	95.992	25.6253	15.09	95.552	25.1618	7.885	87.472	12.6309
14.11	94.553	22.4646	14.555	95.913	23.7406	15.265	95.95	25.6502	15.105	95.511	25.1867	7.89	87.442	12.6442
14.12	94.55	22.4795	14.57	95.988	23.7688	15.28	95.987	25.6784	15.115	95.615	25.2066	7.895	87.552	12.6509
14.135	94.59	22.5027	14.58	95.971	23.7837	15.29	96.013	25.6934	15.13	95.628	25.2282	7.905	87.482	12.6641
14.15	94.596	22.5285	14.595	95.969	23.807	15.305	96.014	25.7166	15.145	95.55	25.2531	7.91	87.523	12.6774
14.16	94.641	22.5484	14.61	96.016	23.836	15.32	95.976	25.7448	15.16	95.602	25.2796	7.915	87.592	12.684
14.175	94.697	22.57	14.62	95.982	23.851	15.33	96.034	25.7606	15.17	95.633	25.2945	7.925	87.492	12.6973
14.19	94.677	22.5949	14.635	95.98	23.8741	15.345	96.041	25.7838	15.185	95.618	25.3203	7.93	87.589	12.7105
14.2	94.642	22.6148	14.65	96.083	23.8991	15.36	96.018	25.812	15.2	95.578	25.3468	7.935	87.562	12.7172
14.215	94.701	22.6363	14.66	96.027	23.919	15.37	96.049	25.8269	15.21	95.637	25.3618	7.945	87.534	12.7305
14.23	94.648	22.6612	14.675	96.063	23.9405	15.385	96.037	25.8502	15.225	95.577	25.3867	7.95	87.582	12.7437
14.24	94.688	22.6811	14.69	96.096	23.9654	15.4	96.038	25.8751	15.24	95.597	25.4132	7.955	87.57	12.7504
14.255	94.693	22.7027	14.7	96.012	23.9854	15.41	96.116	25.895	15.25	95.695	25.4282	7.965	87.596	12.7637
14.27	94.681	22.7276	14.715	95.981	24.0069	15.425	96.126	25.9166	15.265	95.591	25.4531	7.97	87.574	12.7769
14.285	94.641	22.755	14.73	96.069	24.0318	15.44	96.068	25.9415	15.28	95.662	25.4813	7.975	87.622	12.7836
14.295	94.752	22.7699	14.74	96.084	24.0518	15.45	96.096	25.9614	15.29	95.699	25.4962	7.985	87.635	12.7968
14.31	94.752	22.7949	14.755	96.061	24.0742	15.465	96.082	25.9838	15.305	95.647	25.5194	7.99	87.578	12.811
14.325	94.751	22.8214	14.77	96.101	24.099	15.48	96.071	26.0087	15.32	95.601	25.5484	7.995	87.672	12.8176
14.335	94.776	22.8363	14.785	96.145	24.1256	15.49	96.149	26.0286	15.33	95.653	25.5634	8.005	87.629	12.8309
14.35	94.827	22.8612	14.795	96.09	24.1405	15.505	96.117	26.0502	15.345	95.611	25.5866	8.025	87.708	12.8641
14.365	94.76	22.8878	14.81	96.153	24.1654	15.52	96.016	26.0751	15.36	95.641	25.6149	8.03	87.665	12.8773
14.375	94.836	22.9027	14.825	96.129	24.192	15.535	96.125	26.1016	15.37	95.678	25.6298	8.035	87.71	12.884
14.39	94.808	22.9276	14.835	96.062	24.2069	15.545	96.104	26.1166	15.385	95.66	25.653	8.04	87.734	12.8906
14.405	94.811	22.9567	14.85	96.146	24.2318	15.56	96.106	26.1415	15.4	95.686	25.6779	8.045	87.686	12.8972
14.415	94.886	22.9716	14.865	96.146	24.2584	15.575	96.163	26.168	15.41	95.661	25.6979	8.065	87.777	12.9305
14.43	94.889	22.9948	14.875	96.147	24.2733	15.585	96.129	26.1829	15.425	95.634	25.7194	8.07	87.757	12.9437
14.445	94.854	23.023	14.89	96.15	24.299	15.6	96.11	26.2087	15.44	95.656	25.7443	8.075	87.809	12.9503
14.455	94.93	23.038	14.905	96.226	24.3272	15.615	96.147	26.2352	15.45	95.732	25.765	8.08	87.845	12.957
14.47	94.903	23.0612	14.915	96.162	24.3422	15.625	96.209	26.2501	15.465	95.713	25.7866	8.085	87.794	12.9636
14.485	94.872	23.0894	14.93	96.188	24.3654	15.64	96.116	26.275	15.48	95.769	25.8115	8.105	87.844	12.9968
14.495	94.937	23.1043	14.945	96.204	24.3936	15.655	96.205	26.3032	15.49	95.798	25.8314	8.11	87.813	13.0101
14.51	94.947	23.1276	14.955	96.181	24.4086	15.665	96.186	26.3182	15.505	95.771	25.853	8.115	87.869	13.0167
14.525	94.933	23.1525	14.97	96.237	24.4318	15.68	96.206	26.3414	15.52	95.763	25.8779	8.12	87.848	13.0234
14.535	94.946	23.1724	14.985	96.285	24.46	15.695	96.207	26.3696	15.535	95.833	25.9045	8.125	87.819	13.0308
14.55	94.97	23.1948	14.995	96.27	24.4749	15.705	96.168	26.3846	15.545	95.767	25.9194	8.145	87.858	13.0641
14.565	94.912	23.2197	15.01	96.337	24.4982	15.72	96.148	26.4078	15.56	95.809	25.9443	8.15	87.915	13.0773
14.575	94.986	23.2396	15.025	96.351	24.5239	15.735	96.234	26.4368	15.575	95.798	25.9708	8.155	87.914	13.084
14.59	94.965	23.2612	15.035	96.3	24.5438	15.745	96.177	26.4518	15.585	95.798	25.9858	8.16	87.962	13.0906
14.605	94.951	23.2861	15.05	96.355	24.5654	15.76	96.166	26.475	15.6	95.778	26.0115	8.165	87.925	13.0972
14.615	95.052	23.306	15.065	96.313	24.5903	15.775	96.267	26.4999	15.615	95.878	26.038	8.185	87.96	13.1304
14.63	95.054	23.3276	15.075	96.298	24.6102	15.785	96.2	26.5199	15.625	95.848	26.053	8.19	87.946	13.1437
14.645	94.969	23.3525	15.09	96.316	24.6317	15.8	96.219	26.5414	15.64	95.834	26.0779	8.195	88.007	13.1503
14.66	95.05	23.379	15.105	96.356	24.6567	15.815	96.236	26.5663	15.655	95.883	26.1061	8.2	88.018	13.157
14.67	95.07	23.394	15.115	96.317	24.6765	15.825	96.215	26.5862	15.665	95.852	26.121	8.205	88.002	13.1636
14.685	95.071	23.4197	15.13	96.399	24.6981	15.84	96.222	26.6078	15.68	95.859	26.1443	8.225	88.011	13.1968
14.7	95.032	23.4462	15.145	96.432	24.723	15.855	96.316	26.6327	15.695	95.892	26.1725	8.23	88.048	13.2101
14.71	95.066	23.4612	15.16	96.418	24.7521	15.865	96.301	26.6534	15.705	95.871	26.1874	8.235	88.096	13.2167
14.725	95.023	23.4861	15.175	96.435	24.7737	15.88	96.318	26.675	15.72	95.886	26.2114	8.24	88.109	13.2233
14.74	95.048	23.5126	15.19	96.439	24.8002	15.895	96.32	26.6999	15.735	95.967	26.2397	8.245	88.115	13.23
14.75	95.113	23.5276	15.2	96.399	24.8151	15.91	96.369	26.7264	15.745	95.95	26.2546	8.265	88.073	13.264
14.765	95.071	23.5525	15.22	96.447	24.8483	15.92	96.288	26.7414	15.76	95.982	26.2779	8.275	88.121	13.2839
14.78	95.125	23.5806	15.235	96.428	24.8765	15.935	96.359	26.7663	15.775	96.024	26.3027	8.28	88.142	13.2905
14.79	95.149	23.5956	15.245	96.482	24.8914	15.95	96.368	26.7928	15.785	95.963	26.3227	8.285	88.086	13.2972
14.805	95.15	23.6188	15.26	96.471	24.9147	15.96	96.356	26.8078	15.8	95.951	26.3442	8.29	88.066	13.3105
14.82	95.103	23.6479	15.275	96.472	24.9396	15.975	96.361	26.8327	15.815	96.035	26.3692	8.305	88.098	13.3304
14.83	95.143	23.6628	15.285	96.535	24.9603	15.99	96.449	26.8592	15.825	96.013	26.3891	8.315	88.201	13.3503
14.845	95.137	23.686	15.3	96.492	24.982	16	96.363	26.8741	15.84	96	26.4106	8.32	88.159	13.3569
14.86	95.177	23.7143	15.315	96.526	25.0068	16.01	96.437	26.8915	15.855	96.083	26.4355	8.325	88.195	13.3636
14.87	95.207	23.7292	15.325	96.588	25.0267	16.02	96.334	26.9081	15.865	95.979	26.4563	8.33	88.187	13.3768
14.885	95.179	23.7524	15.34	96.598	25.0483	16.03	96.406	26.9248	15.88	96.023	26.4778	8.345	88.152	13.3968
14.9	95.193	23.7773	15.355	96.623	25.0732	16.04	96.346	26.9414	15.895	96.114	26.5027	8.355	88.194	13.4167
14.91	95.151	23.7972	15.365	96.641	25.0931	16.06	96.354	26.9762	15.91	96.07	26.5293	8.36	88.256	13.4233
14.925	95.148	23.8188	15.38	96.624	25.1164	16.07	96.408	26.9928	15.92	96.036	26.5442	8.365	88.191	13.43
14.94	95.177	23.8437	15.395	96.645	25.1412	16.08	96.401	27.0094	15.935	96.068	26.5691	8.37	88.194	13.4433
14.95	95.23	23.8645	15.41	96.634	25.1661	16.09	96.529	27.0243	15.95	96.063	26.5957	8.385	88.267	13.4631
14.965	95.19	23.8861	15.42	96.624	25.1819	16.1	96.465	27.0409	15.96	96.088	26.6106	8.4	88.299	13.4905
14.98	95.244	23.9109	15.435	96.564	25.2068	16.11	96.535	27.0575	15.975	96.089	26.6355	8.405	88.297	13.4972
14.99	95.221	23.9309	15.45	96.696	25.2333	16.12	96.44	27.0741	15.99	96.121	26.6629	8.41	88.256	13.5105
15.005	95.216	23.9525	15.46	96.597	25.2482	16.14	96.47	27.1098	16	96.036	26.6778	8.415	88.35	13.5171
15.02	95.203	23.9774	15.475	96.635	25.2748	16.15	96.493	27.1264	16.01	96.123	26.6944	8.425	88.247	13.5304
15.035	95.296	24.0039	15.49	96.657	25.3013	16.16	96.473	27.143	16.02	96.072	26.711	8.44	88.336	13.5569
15.045	95.21	24.0188	15.505	96.725	25.323	16.175	96.571	27.1662	16.03	96.154	26.7276	8.445	88.337	13.5636
15.06	95.241	24.0437	15.52	96.726	25.3479	16.185	96.52	27.1828	16.04	96.115	26.7442	8.45	88.32	13.5768
15.075	95.286	24.0702	15.535	96.688	25.3744	16.195	96.561	27.1994	16.06	96.124	26.779	8.455	88.324	13.5835
15.085	95.283	24.086	15.545	96.749	25.3893	16.205	96.504	27.216	16.07	96.162	26.7956	8.465	88.323	13.5968
15.1	95.255	24.1109	15.56	96.725	25.4151	16.22	96.554	27.2426	16.08	96.155	26.8123	8.48	88.411	13.6233
15.115	95.345	24.1375	15.575	96.724	25.4416	16.23	96.584	27.2592	16.09	96.183	26.8272	8.485	88.345	13.6299
15.125	95.314	24.1524	15.595	96.742	25.4731	16.24	96.514	27.2758	16.1	96.114	26.8438	8.49	88.33	13.6432
15.14	95.34	24.1773	15.61	96.726	25.5013	16.255	96.588	27.299	16.11	96.181	26.8604	8.495	88.443	13.6498
15.155	95.367	24.2055	15.62	96.699	25.5163	16.265	96.581	27.3156	16.12	96.164	26.877	8.505	88.389	13.6631
15.165	95.316	24.2205	15.635	96.703	25.5395	16.275	96.609	27.333	16.14	96.169	26.9126	8.525	88.463	13.6971
15.18	95.356	24.2437	15.65	96.826	25.5644	16.285	96.578	27.3496	16.15	96.172	26.9292	8.53	88.437	13.7104
15.195	95.385	24.2719	15.66	96.824	25.5843	16.295	96.551	27.3662	16.16	96.183	26.9458	8.535	88.473	13.717
15.205	95.33	24.2868	15.675	96.817	25.6059	16.305	96.583	27.3828	16.175	96.247	26.969	8.54	88.468	13.7237
15.22	95.323	24.3101	15.69	96.901	25.6316	16.315	96.629	27.3994	16.185	96.145	26.9856	8.545	88.418	13.7303
15.235	95.428	24.3391	15.7	96.811	25.6516	16.325	96.641	27.416	16.195	96.209	27.0022	8.565	88.481	13.7635
15.245	95.359	24.354	15.715	96.795	25.6731	16.345	96.596	27.4492	16.205	96.152	27.0189	8.57	88.486	13.7768
15.26	95.355	24.3773	15.73	96.846	25.698	16.355	96.653	27.4658	16.22	96.227	27.0454	8.575	88.501	13.7835
15.275	95.414	24.4022	15.74	96.846	25.7179	16.365	96.608	27.4824	16.23	96.245	27.062	8.58	88.557	13.7901
15.285	95.357	24.4221	15.755	96.814	25.7395	16.375	96.581	27.499	16.24	96.233	27.0786	8.585	88.487	13.7967
15.3	95.363	24.4437	15.77	96.893	25.7644	16.385	96.581	27.5156	16.255	96.328	27.1018	8.605	88.506	13.8299
15.315	95.453	24.4686	15.785	96.866	25.7909	16.395	96.595	27.5321	16.265	96.257	27.1193	8.61	88.479	13.8432
15.325	95.438	24.4885	15.795	96.897	25.8059	16.405	96.613	27.5496	16.275	96.322	27.1358	8.615	88.567	13.8498
15.34	95.459	24.51	15.81	96.91	25.8308	16.415	96.649	27.5662	16.285	96.223	27.1524	8.62	88.548	13.8565
15.355	95.495	24.5349	15.825	96.961	25.8581	16.435	96.664	27.601	16.295	96.305	27.169	8.625	88.525	13.8631
15.365	95.422	24.5557	15.835	96.869	25.8731	16.445	96.653	27.6176	16.305	96.294	27.1857	8.645	88.516	13.8963
15.38	95.434	24.5772	15.85	96.975	25.898	16.455	96.7	27.6342	16.315	96.332	27.2022	8.65	88.578	13.9096
15.395	95.557	24.6022	15.865	96.958	25.9246	16.465	96.68	27.6491	16.325	96.303	27.2188	8.655	88.576	13.9162
15.41	95.485	24.6287	15.875	96.922	25.9395	16.475	96.668	27.6657	16.345	96.301	27.252	8.66	88.628	13.9237
15.42	95.477	24.6437	15.89	96.977	25.9643	16.485	96.686	27.6823	16.355	96.375	27.2687	8.665	88.588	13.9303
15.435	95.522	24.6685	15.905	97.023	25.9926	16.495	96.688	27.6989	16.365	96.326	27.2852	8.685	88.621	13.9635
15.45	95.548	24.6951	15.915	96.978	26.0075	16.515	96.731	27.7338	16.375	96.367	27.3019	8.69	88.599	13.9768
15.46	95.541	24.71	15.925	97.034	26.0224	16.525	96.687	27.7504	16.385	96.338	27.3184	8.695	88.688	13.9834
15.475	95.58	24.7349	15.94	96.968	26.0473	16.535	96.72	27.767	16.395	96.394	27.3359	8.7	88.68	13.9901
15.49	95.598	24.7615	15.95	97.032	26.0673	16.55	96.753	27.791	16.405	96.356	27.3524	8.705	88.654	13.9967
15.5	95.536	24.7773	15.965	97.045	26.0897	16.56	96.732	27.8076	16.415	96.397	27.369	8.725	88.638	14.0299
15.515	95.642	24.8022	15.98	96.796	26.1146	16.57	96.765	27.8242	16.435	96.423	27.4039	8.73	88.71	14.0431
15.53	95.61	24.8304	15.99	96.612	26.1345	16.58	96.728	27.8408	16.445	96.348	27.4204	8.735	88.735	14.0498
15.54	95.585	24.8453	16.005	96.437	26.1561	16.595	96.816	27.8674	16.455	96.441	27.437	8.74	88.749	14.0564
15.555	95.641	24.8686	16.015	96.366	26.1726	16.605	96.769	27.884	16.465	96.39	27.452	8.745	88.76	14.0631
15.57	95.679	24.8968	16.025	96.34	26.1909	16.615	96.782	27.9006	16.475	96.428	27.4686	8.765	88.784	14.0963
15.58	95.655	24.9117	16.035	96.301	26.2058	16.63	96.832	27.9238	16.485	96.411	27.4852	8.775	88.808	14.1162
15.595	95.708	24.9349	16.045	96.253	26.2224	16.64	96.805	27.9404	16.495	96.449	27.5018	8.78	88.798	14.1262
15.61	95.706	24.9631	16.055	96.161	26.239	16.65	96.848	27.957	16.515	96.444	27.5367	8.785	88.814	14.1361
15.62	95.678	24.978	16.065	96.239	26.2556	16.66	96.815	27.9736	16.525	96.402	27.5532	8.795	88.89	14.1469
15.635	95.702	25.0021	16.075	96.175	26.2722	16.67	96.858	27.9902	16.535	96.474	27.5707	8.815	88.891	14.1834
15.65	95.656	25.027	16.095	96.167	26.3079	16.68	96.821	28.0076	16.55	96.406	27.5939	8.82	88.875	14.1934
15.66	95.661	25.0469	16.105	96.23	26.3245	16.69	96.877	28.0242	16.56	96.463	27.6105	8.825	88.804	14.2033
15.675	95.735	25.0685	16.115	96.185	26.3411	16.7	96.828	28.0408	16.57	96.454	27.6271	8.835	88.888	14.2133
15.69	95.729	25.0934	16.13	96.219	26.366	16.72	96.861	28.0739	16.58	96.517	27.6437	8.855	88.909	14.2498
15.7	95.711	25.1134	16.14	96.175	26.3809	16.73	96.9	28.0906	16.595	96.537	27.6702	8.86	88.976	14.2598
15.715	95.771	25.1349	16.15	96.277	26.3975	16.74	96.873	28.1072	16.605	96.478	27.6868	8.865	88.895	14.2697
15.73	95.733	25.1598	16.16	96.224	26.4141	16.75	96.896	28.1238	16.615	96.57	27.7034	8.875	88.996	14.2796
15.74	95.743	25.1797	16.17	96.286	26.4307	16.76	96.832	28.1404	16.63	96.542	27.7267	8.9	89.017	14.3228
15.755	95.763	25.2013	16.18	96.266	26.4473	16.77	96.919	28.157	16.64	96.591	27.7433	8.905	88.996	14.3328
15.77	95.793	25.227	16.195	96.303	26.4738	16.78	96.852	28.1736	16.65	96.541	27.7599	8.91	88.952	14.3427
15.785	95.689	25.2536	16.205	96.363	26.4904	16.79	96.926	28.1902	16.66	96.575	27.7765	8.915	89.041	14.3526
15.795	95.799	25.2685	16.22	96.294	26.5153	16.81	96.901	28.2258	16.67	96.661	27.7938	8.94	89.021	14.39
15.81	95.791	25.2934	16.23	96.351	26.5311	16.82	96.854	28.2424	16.68	96.588	27.8104	8.945	89.011	14.4
15.825	95.78	25.32	16.24	96.298	26.5527	16.83	96.907	28.259	16.69	96.602	27.827	8.95	89.054	14.4099
15.835	95.796	25.3349	16.25	96.351	26.5643	16.84	96.805	28.274	16.7	96.531	27.8436	8.955	89.071	14.4199
15.85	95.885	25.3598	16.265	96.313	26.5892	16.85	96.9	28.2906	16.72	96.61	27.8768	8.98	89.126	14.4564
15.865	95.779	25.3863	16.275	96.299	26.6058	16.86	96.888	28.3072	16.73	96.58	27.8934	8.985	89.093	14.4664
15.875	95.832	25.4013	16.285	96.29	26.6224	16.87	96.98	28.3237	16.74	96.614	27.91	8.99	89.082	14.4763
15.89	95.859	25.4261	16.3	96.311	26.6506	16.89	96.956	28.3586	16.75	96.662	27.9266	8.995	89.144	14.4863
15.905	95.829	25.4552	16.31	96.358	26.6688	16.9	96.961	28.3752	16.76	96.646	27.9432	9.025	89.142	14.5294
15.915	95.867	25.4702	16.32	96.317	26.6821	16.91	97.002	28.3918	16.77	96.693	27.9598	9.03	89.101	14.5394
15.93	95.854	25.4934	16.33	96.396	26.7004	16.925	96.938	28.415	16.78	96.655	27.9764	9.035	89.163	14.5493
15.945	95.889	25.5216	16.34	96.417	26.7153	16.935	96.992	28.4317	16.79	96.672	27.993	9.04	89.196	14.5593
15.955	95.943	25.5365	16.355	96.369	26.7402	16.945	96.95	28.4491	16.81	96.649	28.0287	9.065	89.18	14.5966
15.97	95.964	25.5598	16.365	96.376	26.7577	16.955	97.04	28.4657	16.82	96.637	28.0453	9.07	89.213	14.6066
15.985	95.829	25.588	16.38	96.388	26.7809	16.97	97.035	28.4922	16.83	96.63	28.0619	9.075	89.222	14.6165
15.995	95.87	25.6029	16.39	96.45	26.7975	16.98	96.997	28.5088	16.84	96.642	28.0768	9.08	89.233	14.6264
16.015	95.875	25.6361	16.4	96.395	26.8141	16.99	97.048	28.5254	16.85	96.702	28.0934	9.105	89.252	14.663
16.025	95.835	25.6527	16.41	96.429	26.834	17.005	97.014	28.5486	16.86	96.676	28.11	9.11	89.223	14.673
16.035	95.916	25.6693	16.425	96.483	26.8572	17.015	97.044	28.5652	16.87	96.723	28.1266	9.115	89.346	14.6829
16.05	95.903	25.6934	16.435	96.466	26.8754	17.025	96.996	28.5818	16.89	96.709	28.1614	9.12	89.278	14.6928
16.06	95.928	25.7099	16.445	96.502	26.8937	17.035	97.05	28.5984	16.9	96.713	28.1781	9.145	89.227	14.7294
16.07	95.944	25.7265	16.455	96.469	26.9103	17.045	97.089	28.615	16.91	96.729	28.1947	9.155	89.329	14.746
16.08	95.98	25.7431	16.47	96.556	26.9302	17.055	97.086	28.6316	16.925	96.671	28.2179	9.16	89.361	14.7559
16.095	95.958	25.7697	16.48	96.514	26.9468	17.065	97.072	28.6482	16.935	96.754	28.2353	9.165	89.267	14.7659
16.105	95.936	25.7863	16.49	96.586	26.9667	17.075	97.048	28.6656	16.945	96.695	28.2519	9.185	89.362	14.7957
16.115	96.029	25.8029	16.505	96.622	26.9924	17.095	97.118	28.6988	16.955	96.763	28.2685	9.195	89.341	14.8124
16.13	96.008	25.8261	16.515	96.582	27.0091	17.105	97.068	28.7154	16.97	96.68	28.295	9.2	89.386	14.8232
16.14	95.984	25.8427	16.525	96.653	27.0257	17.115	97.116	28.732	16.98	96.707	28.3117	9.205	89.399	14.8331
16.15	95.97	25.8593	16.535	96.624	27.0406	17.125	97.152	28.7485	16.99	96.722	28.3283	9.225	89.378	14.863
16.16	95.978	25.8759	16.545	96.617	27.0572	17.135	97.195	28.7652	17.005	96.688	28.3515	9.235	89.473	14.8796
16.17	96.065	25.8925	16.555	96.547	27.0738	17.145	97.186	28.7818	17.015	96.763	28.3681	9.24	89.433	14.8895
16.18	95.981	25.9099	16.565	96.617	27.0904	17.155	97.174	28.7984	17.025	96.709	28.3847	9.245	89.428	14.8995
16.19	96.025	25.9265	16.58	96.567	27.1136	17.165	97.13	28.8149	17.035	96.798	28.4013	9.265	89.422	14.9294
16.2	95.963	25.9431	16.595	96.56	27.1418	17.185	97.134	28.8498	17.045	96.746	28.4179	9.275	89.532	14.9526
16.22	96.07	25.9763	16.605	96.609	27.1584	17.195	97.163	28.8664	17.055	96.815	28.4345	9.285	89.427	14.9625
16.23	96.056	25.9929	16.615	96.571	27.175	17.205	97.113	28.8831	17.065	96.773	28.4511	9.29	89.475	14.9725
16.24	96.046	26.0095	16.63	96.579	27.1991	17.215	97.154	28.8988	17.075	96.826	28.4685	9.305	89.495	14.9957
16.25	96.133	26.0262	16.64	96.537	27.2157	17.225	97.16	28.9154	17.095	96.831	28.5017	9.315	89.595	15.0189
16.26	96.072	26.0427	16.65	96.612	27.2323	17.235	97.174	28.932	17.105	96.765	28.5183	9.325	89.564	15.0289
16.27	96.144	26.0593	16.66	96.58	27.2489	17.245	97.162	28.9486	17.115	96.833	28.5348	9.33	89.504	15.0397
16.28	96.072	26.0759	16.67	96.598	27.2655	17.265	97.173	28.9834	17.125	96.84	28.5514	9.345	89.497	15.0629
16.29	96.125	26.0925	16.68	96.558	27.2821	17.275	97.234	29	17.135	96.871	28.5681	9.355	89.577	15.0862
16.31	96.144	26.1282	16.69	96.575	27.297	17.285	97.21	29.0166	17.145	96.842	28.5846	9.365	89.575	15.0961
16.32	96.115	26.1448	16.7	96.585	27.3152	17.3	97.194	29.0398	17.155	96.881	28.6012	9.37	89.609	15.1061
16.33	96.164	26.1614	16.72	96.561	27.3484	17.31	97.24	29.0565	17.165	96.829	28.6179	9.385	89.622	15.1293
16.34	96.148	26.1763	16.73	96.649	27.3634	17.32	97.24	29.073	17.185	96.838	28.6528	9.4	89.677	15.1592
16.35	96.238	26.1929	16.74	96.664	27.3849	17.33	97.284	29.0896	17.195	96.88	28.6693	9.405	89.688	15.1692
16.36	96.197	26.2095	16.755	96.662	27.4082	17.345	97.226	29.117	17.205	96.808	28.6868	9.415	89.698	15.1791
16.37	96.275	26.2261	16.765	96.697	27.4256	17.355	97.28	29.1336	17.215	96.935	28.7016	9.425	89.691	15.1957
16.39	96.257	26.2609	16.775	96.653	27.4422	17.365	97.25	29.1502	17.225	96.865	28.7182	9.44	89.77	15.2255
16.4	96.237	26.2776	16.785	96.699	27.4588	17.38	97.227	29.1734	17.235	96.927	28.7348	9.445	89.68	15.2355
16.41	96.248	26.2942	16.8	96.708	27.4821	17.39	97.249	29.19	17.245	96.861	28.7514	9.455	89.78	15.2455
16.425	96.162	26.3173	16.81	96.768	27.497	17.4	97.232	29.2066	17.265	96.886	28.7863	9.465	89.73	15.2629
16.435	96.248	26.3339	16.82	96.681	27.5153	17.41	97.257	29.2232	17.275	96.963	28.8029	9.48	89.83	15.2928
16.445	96.183	26.3514	16.83	96.722	27.5335	17.42	97.258	29.2398	17.285	96.859	28.8195	9.485	89.787	15.3027
16.455	96.295	26.368	16.84	96.716	27.5484	17.43	97.319	29.2564	17.3	96.966	28.8427	9.495	89.827	15.3127
16.47	96.26	26.3945	16.85	96.758	27.565	17.44	97.243	29.273	17.31	96.936	28.8593	9.505	89.842	15.3293
16.48	96.221	26.4111	16.86	96.733	27.5816	17.45	97.3	29.2896	17.32	96.957	28.8759	9.525	89.889	15.3658
16.49	96.275	26.4277	16.87	96.748	27.5982	17.47	97.324	29.3228	17.33	96.93	28.8925	9.53	89.867	15.3757
16.505	96.186	26.451	16.89	96.797	27.6331	17.48	97.274	29.3402	17.345	96.942	28.9199	9.535	89.92	15.3857
16.515	96.259	26.4676	16.9	96.734	27.6505	17.49	97.302	29.3568	17.355	97.01	28.9365	9.545	89.841	15.3957
16.525	96.226	26.4842	16.91	96.779	27.6687	17.5	97.297	29.3734	17.365	96.955	28.9531	9.565	89.889	15.4322
16.535	96.306	26.5008	16.925	96.867	27.6903	17.51	97.355	29.39	17.38	96.99	28.9763	9.57	89.945	15.4421
16.545	96.263	26.5174	16.935	96.795	27.7086	17.52	97.289	29.4066	17.39	96.973	28.9929	9.575	90.002	15.4521
16.555	96.3	26.534	16.945	96.851	27.7252	17.53	97.357	29.4232	17.4	97.059	29.0095	9.585	89.941	15.462
16.565	96.263	26.5505	16.955	96.797	27.7418	17.54	97.285	29.4398	17.41	97.03	29.0261	9.605	89.964	15.4994
16.575	96.307	26.5671	16.965	96.894	27.7567	17.56	97.315	29.4746	17.42	96.962	29.0426	9.61	89.936	15.5093
16.595	96.316	26.6012	16.975	96.851	27.7733	17.57	97.336	29.4912	17.43	97.028	29.0593	9.615	90.033	15.5193
16.605	96.237	26.6178	16.985	96.953	27.7899	17.58	97.322	29.5078	17.44	97.005	29.0759	9.625	89.977	15.5293
16.615	96.338	26.6344	16.995	96.917	27.8065	17.59	97.424	29.5228	17.45	97.062	29.0925	9.65	90.01	15.5724
16.625	96.318	26.6509	17.01	96.93	27.8297	17.6	97.344	29.5394	17.47	96.952	29.1257	9.655	90.053	15.5824
16.635	96.356	26.6675	17.02	96.876	27.848	17.61	97.424	29.556	17.48	97.011	29.1431	9.66	90.089	15.5923
16.645	96.324	26.6841	17.035	96.921	27.8753	17.62	97.316	29.5734	17.49	97.001	29.1597	9.665	90.009	15.6023
16.655	96.352	26.7007	17.05	96.945	27.8986	17.64	97.362	29.6082	17.5	96.96	29.1763	9.69	90.08	15.6388
16.665	96.306	26.7174	17.06	96.903	27.9152	17.65	97.392	29.6248	17.51	97.002	29.1929	9.695	90.122	15.6488
16.685	96.301	26.7522	17.07	97.006	27.9318	17.66	97.346	29.6414	17.52	96.967	29.2095	9.7	90.108	15.6587
16.695	96.335	26.7688	17.08	96.945	27.9483	17.675	97.427	29.6646	17.53	97.042	29.2261	9.705	90.083	15.6686
16.705	96.327	26.7854	17.095	96.93	27.9749	17.685	97.409	29.6812	17.54	97.039	29.2427	9.73	90.099	15.7052
16.715	96.399	26.8003	17.105	96.992	27.9915	17.695	97.454	29.6978	17.56	97.059	29.2775	9.735	90.193	15.7159
16.725	96.4	26.8178	17.115	96.956	28.0081	17.705	97.393	29.7144	17.57	97.069	29.2941	9.74	90.195	15.7259
16.735	96.425	26.8344	17.13	96.976	28.0297	17.72	97.423	29.741	17.58	97.116	29.3107	9.745	90.136	15.7359
16.745	96.382	26.851	17.14	96.958	28.0496	17.73	97.48	29.7576	17.59	97.103	29.3257	9.775	90.214	15.779
16.765	96.422	26.8858	17.15	97.027	28.0679	17.74	97.455	29.7742	17.6	97.082	29.3423	9.78	90.241	15.789
16.775	96.447	26.9024	17.16	96.999	28.0853	17.755	97.457	29.7982	17.61	97.106	29.3597	9.785	90.18	15.799
16.785	96.394	26.919	17.175	96.92	28.1085	17.765	97.403	29.8148	17.62	97.071	29.3763	9.79	90.192	15.8089
16.8	96.412	26.9423	17.185	96.981	28.1251	17.775	97.486	29.8314	17.64	97.088	29.4111	9.815	90.227	15.8454
16.81	96.435	26.9588	17.195	96.973	28.1417	17.785	97.443	29.8481	17.65	97.054	29.4277	9.82	90.249	15.8554
16.82	96.426	26.9754	17.205	97.044	28.1583	17.795	97.425	29.8646	17.66	97.084	29.4443	9.825	90.238	15.8653
16.83	96.432	26.992	17.215	96.96	28.1732	17.805	97.418	29.8813	17.675	97.152	29.4675	9.83	90.206	15.8753
16.845	96.443	27.0185	17.225	97.023	28.1898	17.815	97.445	29.8978	17.685	97.091	29.4842	9.855	90.295	15.9118
16.855	96.492	27.036	17.24	96.971	28.2164	17.825	97.471	29.9144	17.695	97.134	29.5007	9.86	90.314	15.9217
16.865	96.437	27.0526	17.255	96.971	28.2413	17.845	97.422	29.9476	17.705	97.081	29.5174	9.865	90.248	15.9325
16.88	96.441	27.0758	17.265	97.014	28.2579	17.855	97.48	29.9642	17.72	97.175	29.5439	9.87	90.285	15.9425
16.89	96.492	27.0924	17.275	96.979	28.2745	17.865	97.445	29.9808	17.73	97.166	29.5605	9.895	90.421	15.979
16.9	96.472	27.109	17.285	97.038	28.2911	17.875	97.481	29.9974	17.74	97.17	29.5771	9.905	90.315	15.9956
16.91	96.486	27.1256	17.3	97.039	28.3152	17.885	97.445	30.0149	17.755	97.193	29.6012	9.91	90.33	16.0055
16.92	96.38	27.1422	17.31	97.099	28.3317	17.895	97.44	30.0314	17.765	97.178	29.6177	9.915	90.419	16.0155
16.93	96.461	27.1588	17.32	97.014	28.3483	17.905	97.41	30.048	17.775	97.242	29.6343	9.935	90.431	16.0454
16.94	96.416	27.1754	17.33	97.076	28.3649	17.915	97.449	30.0646	17.785	97.229	29.6509	9.945	90.43	16.062
16.95	96.509	27.192	17.345	97.11	28.3915	17.935	97.455	30.0994	17.795	97.219	29.6675	9.95	90.393	16.072
16.97	96.459	27.2252	17.355	97.061	28.4081	17.945	97.433	30.116	17.805	97.194	29.6841	9.955	90.436	16.0819
16.98	96.45	27.2418	17.365	97.098	28.423	17.955	97.501	30.1326	17.815	97.256	29.7007	9.975	90.478	16.1117
16.99	96.5	27.2592	17.375	97.039	28.4396	17.965	97.481	30.1476	17.825	97.209	29.7173	9.985	90.399	16.1283
17	96.443	27.2758	17.385	97.142	28.4562	17.975	97.502	30.1642	17.845	97.213	29.7505	9.99	90.454	16.1383
17.01	96.508	27.2924	17.395	97.117	28.4728	17.985	97.473	30.1808	17.855	97.281	29.7671	9.995	90.454	16.1483
17.02	96.465	27.309	17.405	97.177	28.4894	17.995	97.492	30.1974	17.865	97.235	29.7837	10.015	90.532	16.179
17.03	96.566	27.3256	17.415	97.102	28.506	18.015	97.535	30.2331	17.875	97.272	29.8003	10.025	90.464	16.2022
17.04	96.517	27.3422	17.435	97.138	28.5417	18.025	97.497	30.2497	17.885	97.258	29.8178	10.035	90.539	16.2121
17.06	96.538	27.3771	17.445	97.175	28.5582	18.035	97.529	30.2663	17.895	97.296	29.8344	10.04	90.495	16.2221
17.07	96.594	27.3936	17.455	97.142	28.5765	18.05	97.59	30.2895	17.905	97.29	29.8509	10.055	90.544	16.2454
17.08	96.557	27.4102	17.47	97.195	28.5981	18.06	97.566	30.306	17.915	97.305	29.8675	10.065	90.491	16.2686
17.09	96.662	27.4252	17.48	97.127	28.6147	18.07	97.589	30.3226	17.935	97.319	29.9023	10.075	90.566	16.2785
17.1	96.57	27.4418	17.49	97.214	28.6313	18.08	97.554	30.3392	17.945	97.27	29.919	10.08	90.619	16.2885
17.11	96.63	27.4583	17.5	97.145	28.6479	18.095	97.6	30.3658	17.955	97.352	29.9356	10.095	90.655	16.3117
17.12	96.554	27.4749	17.51	97.158	28.6645	18.105	97.551	30.3824	17.965	97.281	29.9505	10.105	90.584	16.3349
17.14	96.582	27.5106	17.52	97.147	28.681	18.115	97.577	30.399	17.975	97.3	29.9671	10.115	90.606	16.3449
17.15	96.598	27.5272	17.53	97.173	28.6976	18.13	97.588	30.4222	17.985	97.264	29.9837	10.12	90.621	16.3549
17.16	96.541	27.5438	17.54	97.165	28.7142	18.14	97.592	30.4388	17.995	97.312	30.0003	10.135	90.689	16.3789
17.175	96.658	27.5671	17.56	97.123	28.7475	18.15	97.609	30.4563	18.015	97.31	30.0359	10.15	90.672	16.4088
17.185	96.603	27.5837	17.57	97.199	28.7649	18.16	97.592	30.4728	18.025	97.256	30.0526	10.155	90.694	16.4188
17.195	96.651	27.6002	17.58	97.119	28.7798	18.17	97.594	30.4894	18.035	97.355	30.0692	10.165	90.694	16.4287
17.205	96.581	27.6169	17.595	97.16	28.8047	18.18	97.519	30.5061	18.05	97.29	30.0924	10.175	90.717	16.4453
17.22	96.635	27.6434	17.605	97.218	28.8263	18.19	97.613	30.5227	18.06	97.34	30.109	10.19	90.725	16.4752
17.23	96.661	27.66	17.615	97.196	28.8429	18.2	97.557	30.5392	18.07	97.307	30.1255	10.195	90.779	16.4852
17.24	96.61	27.6766	17.63	97.188	28.8661	18.22	97.553	30.5724	18.08	97.354	30.1421	10.205	90.713	16.4951
17.255	96.68	27.6998	17.64	97.146	28.8827	18.23	97.606	30.589	18.095	97.38	30.1687	10.215	90.818	16.5117
17.265	96.628	27.7172	17.65	97.204	28.8993	18.24	97.608	30.6056	18.105	97.304	30.1853	10.23	90.728	16.5416
17.275	96.705	27.7339	17.66	97.035	28.9159	18.25	97.646	30.6222	18.115	97.387	30.2019	10.235	90.817	16.5515
17.285	96.63	27.7505	17.675	96.777	28.9391	18.26	97.592	30.6388	18.13	97.397	30.2251	10.245	90.799	16.5615
17.295	96.67	27.767	17.685	96.659	28.9557	18.27	97.654	30.6553	18.14	97.425	30.2418	10.255	90.809	16.5781
17.305	96.685	27.7836	17.695	96.586	28.9723	18.28	97.595	30.672	18.15	97.377	30.2592	10.275	90.823	16.6154
17.315	96.699	27.8002	17.705	96.556	28.9898	18.29	97.679	30.6894	18.16	97.401	30.2758	10.28	90.886	16.6253
17.325	96.691	27.8168	17.72	96.471	29.0163	18.31	97.685	30.7243	18.17	97.433	30.2924	10.285	90.823	16.6353
17.345	96.685	27.85	17.73	96.494	29.0329	18.32	97.676	30.7409	18.18	97.423	30.309	10.295	90.932	16.6453
17.355	96.744	27.8666	17.74	96.444	29.0495	18.33	97.726	30.7574	18.19	97.449	30.3256	10.315	90.922	16.6818
17.365	96.72	27.8832	17.755	96.476	29.0727	18.34	97.626	30.7724	18.2	97.429	30.3422	10.32	90.893	16.6917
17.375	96.71	27.8999	17.765	96.488	29.0893	18.35	97.691	30.789	18.22	97.498	30.3753	10.325	90.869	16.7017
17.385	96.712	27.9164	17.775	96.464	29.1043	18.36	97.618	30.8056	18.23	97.459	30.3919	10.335	90.954	16.7116
17.395	96.746	27.933	17.785	96.413	29.1258	18.37	97.72	30.8222	18.24	97.495	30.4085	10.355	90.943	16.7482
17.405	96.738	27.9504	17.8	96.404	29.1491	18.39	97.696	30.857	18.25	97.506	30.4251	10.36	90.967	16.7582
17.415	96.763	27.967	17.81	96.401	29.1657	18.4	97.668	30.8736	18.26	97.471	30.4417	10.365	90.897	16.7681
17.435	96.77	28.0019	17.82	96.348	29.1823	18.41	97.732	30.8902	18.27	97.549	30.4583	10.375	90.991	16.7781
17.445	96.753	28.0185	17.83	96.367	29.1989	18.425	97.692	30.9143	18.28	97.496	30.4749	10.4	91.001	16.822
17.455	96.816	28.0351	17.84	96.333	29.2146	18.435	97.744	30.9309	18.29	97.522	30.4923	10.405	90.968	16.832
17.465	96.78	28.05	17.85	96.304	29.2312	18.445	97.661	30.9475	18.31	97.46	30.5272	10.41	90.96	16.842
17.475	96.781	28.0666	17.86	96.088	29.2478	18.455	97.743	30.9641	18.32	97.468	30.5438	10.415	91.032	16.8519
17.485	96.759	28.0832	17.87	95.993	29.2644	18.47	97.745	30.9906	18.33	97.441	30.5604	10.44	91.02	16.8884
17.495	96.756	28.0998	17.89	95.892	29.2992	18.48	97.698	31.0072	18.34	97.409	30.5753	10.445	91.027	16.8984
17.515	96.786	28.1347	17.9	95.788	29.3159	18.49	97.75	31.0238	18.35	97.455	30.5919	10.45	91.015	16.9083
17.525	96.761	28.1512	17.91	95.769	29.3325	18.505	97.778	31.047	18.36	97.461	30.6085	10.455	91.048	16.9183
17.535	96.798	28.1687	17.925	95.738	29.3557	18.515	97.845	31.0636	18.37	97.512	30.6251	10.48	91.084	16.9548
17.55	96.831	28.1919	17.935	95.71	29.3723	18.525	97.773	31.0802	18.39	97.472	30.66	10.485	91.016	16.9648
17.56	96.803	28.2085	17.945	95.737	29.3889	18.535	97.838	31.0968	18.4	97.544	30.6765	10.49	91.053	16.9747
17.57	96.853	28.2251	17.955	95.738	29.4055	18.545	97.83	31.1134	18.41	97.495	30.6931	10.495	91.129	16.9847
17.58	96.849	28.2417	17.97	95.807	29.4328	18.555	97.901	31.1308	18.425	97.475	30.7172	10.525	91.064	17.0278
17.595	96.914	28.2682	17.98	95.805	29.4494	18.565	97.868	31.1474	18.435	97.529	30.7338	10.53	91.058	17.0378
17.605	96.857	28.2848	17.99	95.869	29.466	18.575	97.899	31.1641	18.445	97.484	30.7504	10.535	91.142	17.0485
17.615	96.908	28.3014	18.005	95.854	29.491	18.595	97.922	31.1973	18.455	97.542	30.767	10.54	91.092	17.0585
17.63	96.942	28.3247	18.015	95.863	29.5075	18.605	97.87	31.2139	18.47	97.483	30.7935	10.565	91.133	17.095
17.64	96.924	28.3412	18.025	95.911	29.5241	18.615	97.932	31.2304	18.48	97.515	30.8101	10.57	91.143	17.105
17.65	96.918	28.3579	18.035	95.908	29.5407	18.625	97.821	31.247	18.49	97.497	30.8267	10.575	91.145	17.1149
17.66	96.85	28.3744	18.05	95.942	29.564	18.635	97.862	31.2636	18.505	97.507	30.8499	10.58	91.176	17.1249
17.67	96.955	28.3919	18.06	95.889	29.5805	18.645	97.872	31.2802	18.515	97.532	30.8666	10.605	91.103	17.1614
17.68	96.879	28.4084	18.07	95.988	29.5971	18.655	97.904	31.2968	18.525	97.504	30.8832	10.61	91.152	17.1714
17.69	96.979	28.425	18.08	95.924	29.6137	18.665	97.892	31.3134	18.535	97.539	30.8998	10.615	91.197	17.1813
17.7	96.892	28.4416	18.095	95.842	29.6403	18.685	97.838	31.3491	18.545	97.554	30.9164	10.62	91.162	17.1913
17.72	96.951	28.4749	18.105	95.711	29.6577	18.695	97.859	31.3657	18.555	97.589	30.9338	10.645	91.189	17.2278
17.73	96.971	28.4915	18.115	95.515	29.6743	18.705	97.843	31.3823	18.565	97.544	30.9504	10.655	91.301	17.2444
17.74	96.902	28.5081	18.13	95.385	29.6976	18.715	97.829	31.3972	18.575	97.55	30.967	10.66	91.29	17.2543
17.75	96.949	28.5246	18.14	95.231	29.7142	18.725	97.817	31.4138	18.595	97.6	31.0002	10.665	91.258	17.2651
17.76	96.906	28.5413	18.15	95.224	29.7308	18.735	97.871	31.4304	18.605	97.557	31.0167	10.685	91.289	17.295
17.77	96.988	28.5579	18.16	95.107	29.7474	18.745	97.885	31.447	18.615	97.572	31.0333	10.695	91.323	17.3116
17.78	96.934	28.5745	18.17	95.148	29.764	18.765	97.892	31.4818	18.625	97.532	31.0499	10.7	91.386	17.3215
17.79	96.981	28.591	18.18	95.068	29.7806	18.775	97.956	31.4984	18.635	97.588	31.0665	10.705	91.298	17.3315
17.81	97.001	28.6267	18.19	95.053	29.7972	18.785	97.928	31.515	18.645	97.562	31.0831	10.725	91.334	17.3613
17.82	96.986	28.6433	18.2	94.997	29.8138	18.8	97.877	31.5383	18.655	97.611	31.0997	10.735	91.385	17.3779
17.83	96.999	28.6599	18.22	95.012	29.8486	18.81	97.905	31.5549	18.665	97.558	31.1163	10.74	91.35	17.3879
17.84	96.936	28.6748	18.23	95.001	29.8652	18.82	97.909	31.5723	18.685	97.537	31.152	10.745	91.371	17.3979
17.85	97.038	28.6914	18.24	94.905	29.8826	18.83	97.956	31.5889	18.695	97.595	31.1686	10.765	91.344	17.4277
17.86	96.99	28.708	18.255	94.934	29.9059	18.845	97.911	31.6154	18.705	97.522	31.1852	10.775	91.44	17.451
17.87	97.094	28.7246	18.265	94.892	29.9224	18.855	97.953	31.6321	18.715	97.586	31.2002	10.785	91.396	17.4609
17.89	97.038	28.7595	18.275	94.869	29.939	18.865	97.93	31.6486	18.725	97.572	31.2168	10.79	91.445	17.4709
17.9	96.992	28.7761	18.285	94.832	29.9556	18.88	97.976	31.6718	18.735	97.596	31.2333	10.805	91.421	17.4949
17.91	97.056	28.7927	18.295	94.683	29.9722	18.89	97.998	31.6884	18.745	97.579	31.2499	10.815	91.49	17.5182
17.925	96.948	28.816	18.305	94.704	29.9888	18.9	97.966	31.705	18.765	97.603	31.2848	10.825	91.425	17.5281
17.935	96.978	28.8325	18.315	94.584	30.0054	18.91	97.984	31.7217	18.775	97.679	31.3013	10.83	91.436	17.5381
17.945	96.696	28.8499	18.325	94.654	30.022	18.92	97.988	31.7382	18.785	97.62	31.318	10.845	91.462	17.5614
17.955	96.51	28.8665	18.345	94.623	30.0552	18.93	98.045	31.7548	18.8	97.669	31.3412	10.855	91.525	17.5846
17.97	96.228	28.8931	18.355	94.599	30.0718	18.94	97.975	31.7714	18.81	97.64	31.3578	10.865	91.538	17.5946
17.98	96.096	28.9097	18.365	94.586	30.0884	18.95	98.052	31.7888	18.82	97.699	31.3744	10.87	91.515	17.6045
17.99	96.075	28.9263	18.375	94.559	30.1058	18.97	98.086	31.822	18.83	97.667	31.3918	10.885	91.5	17.6277
18.005	96.001	28.9495	18.385	94.652	30.1224	18.98	98.081	31.8386	18.845	97.611	31.4184	10.9	91.554	17.6576
18.015	96.011	28.9661	18.395	94.629	30.139	18.99	98.098	31.8553	18.855	97.706	31.435	10.905	91.537	17.6676
18.025	95.94	28.9827	18.405	94.7	30.1556	19	98.015	31.8718	18.865	97.649	31.4516	10.915	91.558	17.6776
18.035	95.941	28.9993	18.415	94.643	30.1722	19.01	98.114	31.8884	18.88	97.653	31.4748	10.925	91.574	17.6941
18.045	95.976	29.0159	18.435	94.736	30.207	19.02	98.055	31.905	18.89	97.624	31.4914	10.94	91.616	17.7248
18.055	95.953	29.0325	18.445	94.784	30.2236	19.03	98.126	31.9216	18.9	97.685	31.508	10.945	91.571	17.7348
18.065	95.937	29.0491	18.455	94.759	30.2402	19.04	98.05	31.9382	18.91	97.667	31.5246	10.955	91.674	17.7447
18.075	95.917	29.0665	18.47	94.751	30.2635	19.06	98.073	31.973	18.92	97.639	31.5412	10.965	91.594	17.7613
18.095	95.966	29.0996	18.48	94.689	30.2801	19.07	98.122	31.9896	18.93	97.691	31.5578	10.98	91.687	17.7912
18.105	95.921	29.1163	18.49	94.805	30.2966	19.08	98.072	32.0063	18.94	97.652	31.5744	10.985	91.627	17.7962
18.115	95.959	29.1329	18.5	94.69	30.3133	19.09	98.128	32.022	18.95	97.697	31.591	10.99	91.673	17.8061
18.125	95.973	29.1495	18.51	94.704	30.3307	19.1	98.071	32.0386	18.97	97.66	31.625	10.995	91.676	17.8111
18.135	95.972	29.1661	18.52	94.703	30.3473	19.11	98.139	32.0552	18.98	97.686	31.6416	11.005	91.661	17.8277
18.145	96.014	29.1827	18.53	94.738	30.3639	19.12	98.064	32.0718	18.99	97.639	31.6582	11.02	91.658	17.8526
18.155	96.005	29.1993	18.54	94.736	30.3805	19.14	98.091	32.1066	19	97.703	31.6748	11.025	91.675	17.8642
18.165	96.01	29.2159	18.56	94.737	30.4153	19.15	98.117	32.1232	19.01	97.71	31.6914	11.03	91.691	17.8692
18.185	95.992	29.2508	18.57	94.787	30.4319	19.16	98.077	32.1398	19.02	97.659	31.7079	11.035	91.736	17.8791
18.195	96.018	29.2674	18.58	94.727	30.4469	19.175	98.102	32.163	19.03	97.703	31.7245	11.04	91.705	17.8891
18.205	95.973	29.2839	18.595	94.713	30.4734	19.185	98.058	32.1796	19.04	97.682	31.7412	11.045	91.696	17.8941
18.215	95.999	29.2997	18.605	94.77	30.49	19.195	98.156	32.1962	19.06	97.75	31.776	11.06	91.738	17.919
18.225	96.016	29.3163	18.615	94.788	30.5066	19.205	98.112	32.2129	19.07	97.683	31.7926	11.065	91.691	17.9314
18.235	96.005	29.3329	18.63	94.84	30.5298	19.22	98.095	32.2402	19.08	97.733	31.8092	11.07	91.666	17.9364
18.245	96.007	29.3495	18.64	94.77	30.5464	19.23	98.157	32.2568	19.09	97.789	31.825	11.075	91.738	17.9463
18.265	95.964	29.3843	18.65	94.846	30.5638	19.24	98.13	32.2734	19.1	97.74	31.8415	11.08	91.751	17.9563
18.275	96.016	29.4009	18.66	94.784	30.5804	19.255	98.115	32.2967	19.11	97.792	31.8582	11.085	91.673	17.9613
18.285	95.954	29.4175	18.67	94.901	30.597	19.265	98.052	32.3132	19.12	97.738	31.8748	11.1	91.714	17.9862
18.3	95.947	29.4408	18.68	94.872	30.6136	19.275	98.127	32.3299	19.14	97.79	31.9096	11.105	91.691	17.9978
18.31	96.001	29.4574	18.69	94.91	30.6302	19.285	98.094	32.3464	19.15	97.726	31.9262	11.11	91.733	18.0028
18.32	95.962	29.474	18.7	94.88	30.6469	19.295	98.136	32.363	19.16	97.753	31.9428	11.115	91.753	18.0128
18.33	96.04	29.4906	18.72	94.626	30.68	19.305	98.097	32.3796	19.175	97.791	31.966	11.12	91.774	18.0227
18.345	95.973	29.5179	18.73	94.413	30.6966	19.315	98.126	32.3962	19.185	97.789	31.9826	11.125	91.757	18.0277
18.355	96.027	29.5345	18.74	94.115	30.7133	19.325	98.111	32.4128	19.195	97.793	31.9992	11.14	91.791	18.0526
18.365	96.01	29.5511	18.75	94.018	30.7298	19.345	98.125	32.446	19.205	97.742	32.0158	11.15	91.768	18.0708
18.38	95.992	29.5743	18.765	93.908	30.7547	19.355	98.195	32.4634	19.22	97.799	32.0423	11.155	91.848	18.0808
18.39	96.011	29.5909	18.775	93.843	30.7713	19.365	98.125	32.48	19.23	97.747	32.0598	11.16	91.811	18.0858
18.4	95.981	29.6075	18.785	93.796	30.7887	19.375	98.26	32.4966	19.24	97.78	32.0764	11.165	91.806	18.0957
18.41	96.02	29.6242	18.795	93.759	30.8054	19.385	98.218	32.5132	19.255	97.749	32.0996	11.18	91.846	18.119
18.42	95.984	29.6407	18.805	93.802	30.8219	19.395	98.249	32.5298	19.265	97.737	32.1162	11.19	91.868	18.1372
18.43	96.052	29.6573	18.815	93.734	30.8385	19.405	98.204	32.5464	19.275	97.813	32.1328	11.195	91.875	18.148
18.44	95.985	29.6739	18.825	93.776	30.8551	19.415	98.217	32.563	19.285	97.811	32.1494	11.2	91.909	18.153
18.45	96.063	29.6905	18.845	93.396	30.8883	19.435	98.23	32.5979	19.295	97.809	32.166	11.205	91.828	18.163
18.47	96.028	29.7237	18.855	93.224	30.9049	19.445	98.179	32.6144	19.305	97.781	32.1826	11.22	91.885	18.1862
18.48	95.98	29.7403	18.865	93.078	30.9215	19.455	98.245	32.631	19.315	97.794	32.1992	11.23	91.9	18.2044
18.49	96.041	29.7577	18.875	92.911	30.9381	19.465	98.263	32.6459	19.325	97.777	32.2158	11.235	92.009	18.2144
18.5	96.015	29.7743	18.885	92.919	30.9547	19.475	98.283	32.6626	19.345	97.747	32.249	11.24	91.955	18.2194
18.51	96.079	29.7909	18.895	92.827	30.9713	19.485	98.256	32.68	19.355	97.798	32.2656	11.245	91.985	18.2293
18.52	95.996	29.8075	18.905	92.878	30.9879	19.495	98.277	32.6966	19.365	97.788	32.283	11.26	92.004	18.2525
18.53	96.058	29.8241	18.915	92.787	31.0053	19.515	98.289	32.7314	19.375	97.859	32.2996	11.275	91.988	18.2775
18.54	96.009	29.8407	18.935	92.752	31.0402	19.525	98.257	32.748	19.385	97.801	32.3162	11.28	92.003	18.2874
18.56	96.05	29.8756	18.945	92.797	31.0568	19.535	98.301	32.7646	19.395	97.827	32.3328	11.285	91.889	18.2974
18.57	96.079	29.8922	18.955	92.772	31.0734	19.55	98.299	32.7879	19.405	97.795	32.3494	11.29	91.952	18.3023
18.58	96.057	29.9088	18.965	92.775	31.0883	19.56	98.292	32.8045	19.415	97.857	32.366	11.3	91.93	18.3189
18.59	96.161	29.9237	18.975	92.723	31.1049	19.57	98.295	32.821	19.435	97.874	32.4008	11.315	91.937	18.3438
18.6	96.105	29.9403	18.985	92.785	31.1215	19.58	98.289	32.8376	19.445	97.827	32.4174	11.32	91.973	18.3538
18.61	96.14	29.9569	18.995	92.745	31.1381	19.595	98.319	32.8642	19.455	97.912	32.434	11.325	91.939	18.3637
18.62	96.075	29.9743	19.015	92.725	31.173	19.605	98.281	32.8808	19.465	97.881	32.4489	11.33	91.938	18.3687
18.64	96.106	30.0092	19.025	92.728	31.1896	19.615	98.35	32.8982	19.475	97.915	32.4655	11.34	91.95	18.3861
18.65	96.146	30.0258	19.035	92.716	31.2061	19.63	98.333	32.9214	19.485	97.884	32.4821	11.355	92.029	18.411
18.66	96.115	30.0424	19.05	92.781	31.2302	19.64	98.352	32.938	19.495	97.913	32.4995	11.36	91.978	18.421
18.675	96.196	30.0656	19.06	92.73	31.2468	19.65	98.361	32.9546	19.515	97.918	32.5344	11.365	91.96	18.4309
18.685	96.186	30.0822	19.07	92.822	31.2634	19.66	98.349	32.9712	19.525	97.874	32.551	11.37	91.963	18.4359
18.695	96.245	30.0988	19.08	92.747	31.28	19.67	98.358	32.9878	19.535	97.945	32.5676	11.38	91.998	18.4525
18.705	96.214	30.1154	19.095	92.773	31.3065	19.68	98.284	33.0044	19.55	97.948	32.5908	11.395	92.046	18.4774
18.72	96.199	30.142	19.105	92.821	31.3231	19.69	98.353	33.021	19.56	97.95	32.6074	11.4	92.056	18.489
18.73	96.264	30.1586	19.115	92.796	31.3397	19.7	98.32	33.0376	19.57	97.89	32.624	11.405	91.995	18.494
18.74	96.242	30.1751	19.13	92.851	31.363	19.72	98.336	33.0708	19.58	97.893	32.6406	11.41	92.063	18.504
18.755	96.234	30.1992	19.14	92.773	31.3796	19.73	98.315	33.0874	19.595	97.928	32.6672	11.415	92.103	18.5139
18.765	96.219	30.2158	19.15	92.841	31.3962	19.74	98.342	33.104	19.605	97.87	32.6838	11.42	92.065	18.5189
18.775	96.263	30.2324	19.16	92.764	31.4128	19.75	98.378	33.1214	19.615	97.895	32.7004	11.435	92.197	18.5438
18.785	96.258	30.249	19.17	92.883	31.4294	19.76	98.302	33.138	19.63	97.91	32.7244	11.44	92.145	18.5554
18.795	96.218	30.2656	19.18	92.849	31.4459	19.77	98.371	33.1546	19.64	97.963	32.741	11.445	92.171	18.5604
18.805	96.238	30.2822	19.19	92.861	31.4633	19.78	98.301	33.1712	19.65	97.904	32.7576	11.45	92.128	18.5704
18.815	96.213	30.2988	19.2	92.841	31.4799	19.79	98.379	33.1878	19.66	97.941	32.7742	11.455	92.223	18.5803
18.825	96.233	30.3154	19.22	92.896	31.5132	19.81	98.397	33.2227	19.67	97.933	32.7908	11.46	92.22	18.5853
18.845	96.173	30.3485	19.23	92.962	31.5297	19.82	98.364	33.2393	19.68	97.929	32.8074	11.475	92.217	18.611
18.855	96.208	30.3652	19.24	92.889	31.5463	19.83	98.408	33.2559	19.69	98.001	32.824	11.48	92.258	18.6226
18.865	96.199	30.3818	19.25	92.985	31.5629	19.84	98.404	33.2708	19.7	97.97	32.8406	11.485	92.196	18.6276
18.875	96.203	30.3984	19.26	92.973	31.5795	19.85	98.467	33.2874	19.72	97.998	32.8738	11.49	92.213	18.6375
18.885	96.209	30.4149	19.27	93.009	31.5961	19.86	98.364	33.304	19.73	97.977	32.8904	11.495	92.225	18.6475
18.895	96.196	30.4324	19.28	92.943	31.6127	19.87	98.424	33.3205	19.74	97.992	32.907	11.5	92.196	18.6525
18.905	96.251	30.449	19.29	93	31.6293	19.89	98.431	33.3562	19.75	97.937	32.9236	11.515	92.322	18.6774
18.915	96.269	30.4656	19.31	93.05	31.6642	19.9	98.381	33.3728	19.76	97.93	32.9402	11.525	92.234	18.6956
18.935	96.3	30.5004	19.32	92.967	31.6816	19.91	98.419	33.3894	19.77	97.981	32.9576	11.53	92.199	18.7056
18.945	96.289	30.517	19.33	92.875	31.6982	19.925	98.415	33.4126	19.78	97.975	32.9742	11.535	92.28	18.7105
18.955	96.341	30.5336	19.34	92.559	31.7131	19.935	98.458	33.4293	19.79	98.034	32.9908	11.54	92.249	18.7205
18.965	96.354	30.5485	19.35	92.425	31.7297	19.945	98.404	33.4459	19.81	97.984	33.0256	11.555	92.272	18.7438
18.975	96.308	30.5651	19.36	92.282	31.7463	19.955	98.47	33.4625	19.82	98.04	33.0422	11.565	92.271	18.762
18.985	96.327	30.5817	19.37	92.215	31.7629	19.97	98.519	33.489	19.83	98.001	33.0588	11.57	92.255	18.772
18.995	96.285	30.5983	19.39	92.105	31.7978	19.98	98.489	33.5056	19.84	97.975	33.0738	11.575	92.329	18.7769
19.015	96.328	30.6332	19.4	92.028	31.8144	19.99	98.495	33.5222	19.85	98.014	33.0904	11.58	92.293	18.7869
19.025	96.287	30.6506	19.41	92.046	31.831	20.005	98.488	33.5454	19.86	97.99	33.1069	11.595	92.306	18.8102
19.035	96.344	30.6672	19.425	91.948	31.8542	20.015	98.56	33.5628	19.87	98.028	33.1235	11.605	92.251	18.8293
19.05	96.361	30.6904	19.435	91.969	31.8708	20.025	98.472	33.5794	19.89	97.98	33.1584	11.61	92.297	18.8392
19.06	96.329	30.707	19.445	91.962	31.8874	20.035	98.548	33.596	19.9	98.007	33.1758	11.615	92.296	18.8442
19.07	96.347	30.7236	19.455	91.985	31.9048	20.045	98.483	33.6126	19.91	97.98	33.1924	11.62	92.358	18.8542
19.08	96.328	30.7402	19.47	91.976	31.9313	20.055	98.537	33.6292	19.925	97.973	33.2157	11.635	92.404	18.8774
19.095	96.399	30.7668	19.48	91.932	31.9479	20.065	98.531	33.6458	19.935	98.026	33.2323	11.65	92.342	18.9023
19.105	96.326	30.7834	19.49	92.007	31.9645	20.075	98.575	33.6624	19.945	97.989	33.2489	11.655	92.436	18.9122
19.115	96.355	30.8	19.505	91.97	31.9878	20.095	98.552	33.6956	19.955	98.044	33.2655	11.66	92.407	18.9222
19.13	96.436	30.8232	19.515	92.008	32.0044	20.105	98.504	33.7122	19.97	98.017	33.292	11.665	92.412	18.9271
19.14	96.365	30.8398	19.525	92.01	32.021	20.115	98.591	33.7288	19.98	98.034	33.3086	11.675	92.448	18.9437
19.15	96.417	30.8564	19.535	92.05	32.0376	20.125	98.497	33.7454	19.99	98.014	33.3252	11.69	92.437	18.9686
19.16	96.358	30.8739	19.545	92.062	32.0541	20.135	98.529	33.7619	20.005	98.053	33.3484	11.695	92.463	18.9786
19.17	96.4	30.8904	19.555	91.991	32.0708	20.145	98.495	33.7786	20.015	98.092	33.365	11.7	92.527	18.9886
19.18	96.382	30.907	19.565	92.063	32.0874	20.155	98.541	33.796	20.025	98.046	33.3816	11.705	92.432	18.9935
19.19	96.41	30.9236	19.575	91.991	32.104	20.165	98.53	33.8126	20.035	98.079	33.3991	11.715	92.535	19.0101
19.2	96.367	30.9402	19.595	92.017	32.138	20.185	98.5	33.8475	20.045	98.08	33.4156	11.73	92.489	19.035
19.22	95.973	30.9734	19.605	92.009	32.1546	20.195	98.561	33.864	20.055	98.128	33.4322	11.735	92.523	19.0458
19.23	95.807	30.99	19.615	92.031	32.1712	20.205	98.537	33.8806	20.065	98.07	33.4488	11.74	92.497	19.0557
19.24	95.611	31.0066	19.625	92.104	32.1878	20.215	98.589	33.8956	20.075	98.132	33.4654	11.745	92.496	19.0607
19.25	95.43	31.0232	19.635	92.037	32.2043	20.225	98.534	33.9121	20.095	98.136	33.4986	11.755	92.53	19.0773
19.26	95.334	31.0398	19.645	92.069	32.221	20.235	98.577	33.9288	20.105	98.065	33.5152	11.77	92.561	19.1022
19.27	95.381	31.0564	19.655	91.889	32.2376	20.245	98.56	33.9454	20.115	98.117	33.5318	11.775	92.544	19.1138
19.28	95.334	31.073	19.665	91.475	32.2541	20.265	98.555	33.9802	20.125	98.056	33.5484	11.78	92.51	19.1188
19.29	95.378	31.0896	19.685	90.89	32.289	20.275	98.607	33.9968	20.135	98.11	33.565	11.785	92.508	19.1288
19.31	95.346	31.1253	19.695	90.621	32.3056	20.285	98.58	34.0142	20.145	98.108	33.5816	11.79	92.544	19.1387
19.32	95.284	31.1419	19.705	90.499	32.3222	20.3	98.612	34.0375	20.155	98.177	33.5982	11.795	92.551	19.1437
19.33	95.357	31.1584	19.715	90.349	32.3371	20.31	98.612	34.054	20.165	98.149	33.6156	11.81	92.565	19.1686
19.34	95.259	31.1734	19.725	90.369	32.3546	20.32	98.588	34.0706	20.185	98.164	33.6505	11.815	92.587	19.1802
19.35	95.32	31.19	19.735	90.241	32.3711	20.33	98.612	34.0872	20.195	98.206	33.6671	11.82	92.612	19.1852
19.36	95.274	31.2066	19.745	90.251	32.3877	20.345	98.6	34.1138	20.205	98.168	33.6837	11.825	92.546	19.1952
19.37	95.301	31.2232	19.765	90.195	32.4226	20.355	98.636	34.1304	20.215	98.147	33.6986	11.83	92.557	19.2051
19.39	95.286	31.258	19.775	90.137	32.4392	20.365	98.592	34.147	20.225	98.097	33.7152	11.835	92.627	19.2101
19.4	95.261	31.2746	19.785	90.138	32.4558	20.38	98.713	34.1702	20.235	98.17	33.7318	11.85	92.602	19.235
19.41	95.327	31.2912	19.8	90.086	32.479	20.39	98.684	34.1869	20.245	98.11	33.7484	11.855	92.653	19.2466
19.425	95.258	31.3145	19.81	90.139	32.494	20.4	98.675	34.2034	20.265	98.142	33.7832	11.86	92.603	19.2516
19.435	95.276	31.3319	19.82	90.096	32.5106	20.41	98.656	34.22	20.275	98.202	33.7998	11.865	92.62	19.2616
19.445	95.231	31.3485	19.83	90.151	32.5271	20.42	98.683	34.2374	20.285	98.169	33.8164	11.87	92.586	19.2724
19.455	95.292	31.3651	19.845	90.043	32.552	20.43	98.797	34.254	20.3	98.198	33.8405	11.875	92.618	19.2773
19.47	95.298	31.3916	19.855	90.111	32.5687	20.44	98.7	34.2706	20.31	98.172	33.8571	11.89	92.647	19.3022
19.48	95.265	31.4082	19.865	90.081	32.5861	20.45	98.758	34.2872	20.32	98.209	33.8737	11.9	92.681	19.3205
19.49	95.334	31.4248	19.875	90.118	32.6026	20.47	98.717	34.3204	20.33	98.201	33.8902	11.905	92.594	19.3304
19.505	95.341	31.448	19.885	90.149	32.6192	20.48	98.699	34.337	20.345	98.17	33.9168	11.91	92.646	19.3354
19.515	95.376	31.4646	19.895	90.13	32.6358	20.49	98.73	34.3536	20.355	98.216	33.9335	11.915	92.672	19.3453
19.525	95.317	31.4812	19.905	90.194	32.6525	20.5	98.656	34.3702	20.365	98.199	33.95	11.93	92.687	19.3685
19.535	95.35	31.4978	19.915	90.164	32.669	20.51	98.737	34.3868	20.38	98.218	33.9733	11.94	92.694	19.3868
19.545	95.391	31.5144	19.935	90.209	32.7039	20.52	98.702	34.4034	20.39	98.163	33.9898	11.945	92.661	19.3968
19.555	95.354	31.5311	19.945	90.226	32.7204	20.53	98.793	34.42	20.4	98.189	34.0064	11.95	92.67	19.4018
19.565	95.407	31.5476	19.955	90.247	32.7371	20.54	98.748	34.4366	20.41	98.184	34.023	11.955	92.73	19.4117
19.575	95.366	31.5651	19.965	90.232	32.752	20.56	98.778	34.4723	20.42	98.268	34.0396	11.97	92.747	19.435
19.595	95.416	31.5982	19.975	90.168	32.7686	20.57	98.795	34.4889	20.43	98.27	34.0562	11.98	92.732	19.4532
19.605	95.419	31.6148	19.985	90.19	32.7852	20.58	98.785	34.5055	20.44	98.229	34.0736	11.985	92.688	19.4632
19.615	95.44	31.6314	19.995	90.165	32.8018	20.59	98.801	34.5204	20.45	98.243	34.0902	11.99	92.709	19.4682
19.625	95.377	31.648	20.015	90.205	32.8375	20.6	98.757	34.537	20.47	98.271	34.1234	11.995	92.761	19.4781
19.635	95.385	31.6646	20.025	90.187	32.8541	20.61	98.829	34.5536	20.48	98.307	34.14	12.01	92.785	19.5022
19.645	95.405	31.6812	20.035	90.231	32.8707	20.62	98.77	34.5701	20.49	98.258	34.1566	12.025	92.758	19.5271
19.655	95.401	31.6978	20.05	90.266	32.8939	20.64	98.776	34.605	20.5	98.32	34.1732	12.03	92.778	19.5371
19.665	95.432	31.7144	20.06	90.2	32.9105	20.65	98.83	34.6216	20.51	98.318	34.1898	12.035	92.849	19.547
19.685	95.372	31.7492	20.07	90.255	32.9271	20.66	98.812	34.6382	20.52	98.276	34.2064	12.04	92.817	19.552
19.695	95.429	31.7658	20.08	90.204	32.9437	20.675	98.798	34.6614	20.53	98.285	34.223	12.05	92.849	19.5686
19.705	95.388	31.7833	20.095	90.276	32.9703	20.685	98.744	34.6788	20.54	98.256	34.2396	12.065	92.823	19.5934
19.715	95.407	31.7982	20.105	90.237	32.9869	20.695	98.817	34.6954	20.56	98.291	34.2745	12.07	92.776	19.6034
19.725	95.47	31.8148	20.115	90.259	33.0035	20.705	98.757	34.7121	20.57	98.249	34.2918	12.075	92.857	19.6134
19.735	95.435	31.8314	20.13	90.33	33.0267	20.72	98.721	34.7386	20.58	98.285	34.3085	12.08	92.825	19.6183
19.745	95.48	31.848	20.14	90.272	33.0441	20.73	98.774	34.7552	20.59	98.315	34.3234	12.09	92.88	19.6349
19.765	95.439	31.8829	20.15	90.322	33.0607	20.74	98.781	34.7718	20.6	98.325	34.34	12.105	92.823	19.6598
19.775	95.476	31.8995	20.16	90.25	33.0773	20.755	98.826	34.795	20.61	98.354	34.3566	12.11	92.862	19.6698
19.785	95.456	31.9161	20.17	90.317	33.0939	20.765	98.758	34.8117	20.62	98.322	34.3732	12.115	92.87	19.6797
19.8	95.428	31.9393	20.18	90.298	33.1105	20.775	98.818	34.8282	20.64	98.378	34.4081	12.12	92.909	19.6847
19.81	95.467	31.9559	20.19	90.349	33.1271	20.785	98.767	34.8448	20.65	98.338	34.4247	12.13	92.841	19.7013
19.82	95.443	31.9725	20.2	90.315	33.1437	20.795	98.875	34.8615	20.66	98.373	34.4412	12.145	92.85	19.727
19.83	95.491	31.9891	20.22	90.296	33.1769	20.805	98.826	34.878	20.675	98.383	34.4644	12.15	92.817	19.7387
19.845	95.437	32.0165	20.23	90.37	33.1935	20.815	98.865	34.8946	20.685	98.341	34.4811	12.155	92.914	19.7436
19.855	95.482	32.0331	20.24	90.333	33.21	20.825	98.802	34.912	20.695	98.395	34.4977	12.16	92.859	19.7536
19.865	95.439	32.0496	20.25	90.34	33.2267	20.845	98.83	34.9452	20.705	98.329	34.5151	12.165	92.867	19.7636
19.88	95.453	32.0729	20.26	90.298	33.2433	20.855	98.894	34.9618	20.72	98.347	34.5416	12.17	92.96	19.7685
19.89	95.479	32.0895	20.27	90.369	33.2599	20.865	98.794	34.9784	20.73	98.323	34.5582	12.185	92.88	19.7934
19.9	95.454	32.1061	20.28	90.324	33.2773	20.875	98.903	34.995	20.74	98.353	34.5749	12.19	92.934	19.805
19.91	95.49	32.1227	20.29	90.37	33.2938	20.885	98.904	35.0116	20.755	98.322	34.5981	12.195	92.938	19.81
19.92	95.466	32.1393	20.31	90.382	33.3287	20.895	98.924	35.0282	20.765	98.301	34.6147	12.2	92.951	19.82
19.93	95.507	32.1559	20.32	90.312	33.3453	20.905	98.872	35.0448	20.775	98.353	34.6313	12.205	92.874	19.8299
19.94	95.468	32.1725	20.33	90.393	33.3619	20.915	98.894	35.0614	20.785	98.341	34.6479	12.21	92.937	19.8349
19.95	95.502	32.1891	20.34	90.298	33.3768	20.935	98.942	35.0962	20.795	98.351	34.6645	12.225	92.941	19.8598
19.97	95.559	32.2222	20.35	90.343	33.3935	20.945	98.859	35.1128	20.805	98.28	34.681	12.23	92.924	19.8714
19.98	95.509	32.2397	20.36	90.321	33.41	20.955	98.89	35.1303	20.815	98.347	34.6976	12.235	92.943	19.8764
19.99	95.522	32.2563	20.37	90.365	33.4267	20.965	98.856	35.1452	20.825	98.294	34.7142	12.24	92.971	19.8863
20	95.536	32.2728	20.39	90.351	33.4615	20.975	98.915	35.1618	20.845	98.297	34.7482	12.245	92.965	19.8963
20.01	95.563	32.2895	20.4	90.307	33.4781	20.985	98.916	35.1784	20.855	98.351	34.7648	12.25	92.987	19.9013
20.02	95.528	32.306	20.41	90.408	33.4956	20.995	98.965	35.195	20.865	98.31	34.7814	12.265	92.951	19.9262
20.03	95.532	32.3226	20.425	90.332	33.5187	21.015	98.942	35.2298	20.875	98.4	34.798	12.275	93.054	19.9453
20.04	95.512	32.3393	20.435	90.367	33.5353	21.025	98.89	35.2464	20.885	98.337	34.8146	12.28	93.058	19.9552
20.06	95.509	32.3741	20.445	90.319	33.5519	21.035	98.972	35.263	20.895	98.388	34.8312	12.285	93.047	19.9602
20.07	95.539	32.3907	20.455	90.373	33.5685	21.05	98.853	35.2863	20.905	98.315	34.8478	12.29	93.015	19.9702
20.08	95.466	32.4073	20.47	90.379	33.5951	21.06	98.868	35.3029	20.915	98.375	34.8644	12.305	93.039	19.9934
20.09	95.556	32.4222	20.48	90.316	33.6117	21.07	98.889	35.3195	20.935	98.384	34.8993	12.315	93.055	20.0117
20.1	95.524	32.4388	20.49	90.381	33.6283	21.08	98.897	35.336	20.945	98.329	34.9159	12.32	93.09	20.0216
20.11	95.569	32.4563	20.505	90.358	33.6515	21.095	98.911	35.3634	20.955	98.36	34.9325	12.325	93.012	20.0266
20.12	95.51	32.4729	20.515	90.395	33.6681	21.105	98.895	35.38	20.965	98.395	34.9474	12.33	93.054	20.0365
20.14	95.503	32.5077	20.525	90.35	33.6847	21.115	98.949	35.3966	20.975	98.447	34.9648	12.345	93.107	20.0598
20.15	95.565	32.5243	20.535	90.376	33.7013	21.13	98.886	35.4198	20.985	98.383	34.9814	12.355	93.19	20.078
20.16	95.485	32.5409	20.545	90.422	33.7188	21.14	98.9	35.4364	20.995	98.428	34.998	12.36	93.12	20.088
20.175	95.509	32.5641	20.555	90.371	33.7353	21.15	98.908	35.453	21.015	98.434	35.0328	12.365	93.147	20.0929
20.185	95.476	32.5807	20.565	90.385	33.7519	21.16	98.941	35.4696	21.025	98.392	35.0494	12.37	93.09	20.1029
20.195	95.504	32.5973	20.575	90.31	33.7685	21.17	98.947	35.4862	21.035	98.435	35.0661	12.385	93.118	20.1262
20.205	95.492	32.6139	20.595	90.384	33.8017	21.18	98.889	35.5028	21.05	98.417	35.0893	12.4	93.193	20.1511
20.22	95.471	32.6405	20.605	90.345	33.8183	21.19	98.959	35.5194	21.06	98.469	35.1059	12.405	93.13	20.1619
20.23	95.549	32.6571	20.615	90.357	33.8349	21.2	98.906	35.536	21.07	98.409	35.1225	12.41	93.208	20.1718
20.24	95.525	32.6736	20.625	90.339	33.8515	21.22	98.944	35.57	21.08	98.448	35.1391	12.415	93.182	20.1768
20.255	95.558	32.6977	20.635	90.323	33.8681	21.23	98.898	35.5866	21.095	98.512	35.1656	12.425	93.221	20.1934
20.265	95.52	32.7143	20.645	90.3	33.8847	21.24	98.916	35.6032	21.105	98.459	35.183	12.44	93.242	20.2183
20.275	95.592	32.7309	20.655	90.222	33.9013	21.25	98.971	35.6198	21.115	98.48	35.1996	12.445	93.22	20.2282
20.285	95.557	32.7475	20.665	90.225	33.9179	21.26	98.892	35.6364	21.13	98.439	35.2229	12.45	93.203	20.2382
20.295	95.552	32.7641	20.685	90.195	33.9536	21.27	98.929	35.653	21.14	98.49	35.2395	12.455	93.281	20.2431
20.305	95.597	32.7807	20.695	90.21	33.9701	21.28	98.861	35.6696	21.15	98.457	35.2561	12.465	93.249	20.2597
20.315	95.547	32.7973	20.705	90.171	33.9868	21.29	98.914	35.6862	21.16	98.501	35.2727	12.48	93.291	20.2846
20.325	95.61	32.8139	20.715	90.216	34.0017	21.31	98.918	35.721	21.17	98.45	35.2893	12.485	93.278	20.2946
20.345	95.581	32.8471	20.725	90.278	34.0183	21.32	98.911	35.7376	21.18	98.473	35.3059	12.49	93.301	20.3046
20.355	95.61	32.8637	20.735	90.224	34.0349	21.33	98.935	35.7542	21.19	98.513	35.3225	12.495	93.327	20.3095
20.365	95.574	32.8803	20.745	90.262	34.0515	21.34	98.944	35.7692	21.2	98.512	35.3391	12.505	93.312	20.3261
20.375	95.644	32.8969	20.765	90.244	34.0863	21.35	98.986	35.7858	21.22	98.49	35.3722	12.52	93.311	20.351
20.385	95.663	32.9143	20.775	90.267	34.1029	21.36	98.927	35.8032	21.23	98.469	35.3888	12.525	93.311	20.3626
20.395	95.598	32.9309	20.785	90.252	34.1195	21.37	98.966	35.8197	21.24	98.543	35.4062	12.53	93.35	20.3676
20.405	95.621	32.9475	20.8	90.189	34.1428	21.39	98.966	35.8546	21.25	98.483	35.4228	12.535	93.396	20.3775
20.415	95.573	32.9641	20.81	90.294	34.1594	21.4	98.964	35.8696	21.26	98.484	35.4394	12.54	93.361	20.3883
20.435	95.612	32.9989	20.82	90.248	34.1768	21.41	98.982	35.8928	21.27	98.495	35.456	12.545	93.356	20.3934
20.445	95.578	33.0155	20.83	90.301	34.1934	21.425	98.962	35.9143	21.28	98.502	35.4726	12.56	93.338	20.4182
20.455	95.62	33.0321	20.845	90.191	34.2199	21.435	99.029	35.9293	21.29	98.538	35.4892	12.565	93.353	20.4299
20.465	95.655	33.0471	20.855	90.242	34.2365	21.445	98.951	35.9442	21.31	98.507	35.5241	12.57	93.336	20.4349
20.475	95.645	33.0637	20.865	90.194	34.2531	21.455	98.975	35.9675	21.32	98.527	35.5407	12.575	93.443	20.4448
20.485	95.697	33.0803	20.88	90.096	34.2763	21.47	99	35.9907	21.33	98.517	35.5573	12.58	93.384	20.4548
20.495	95.653	33.0968	20.89	90.113	34.2929	21.48	98.952	36.0057	21.34	98.55	35.5723	12.585	93.354	20.4598
20.515	95.69	33.1325	20.9	90.042	34.3095	21.49	98.991	36.0214	21.35	98.532	35.5888	12.6	93.395	20.4846
20.525	95.647	33.1492	20.91	90.124	34.3261	21.5	98.904	36.0364	21.36	98.503	35.6054	12.605	93.354	20.4962
20.535	95.669	33.1658	20.92	90.058	34.3427	21.515	99.004	36.0662	21.37	98.505	35.622	12.61	93.399	20.5012
20.55	95.667	33.189	20.93	90.097	34.3593	21.525	98.979	36.0811	21.39	98.525	35.6577	12.615	93.42	20.5112
20.56	95.613	33.2056	20.94	90.051	34.3759	21.535	99.027	36.0961	21.4	98.559	35.6726	12.62	93.455	20.5211
20.57	95.639	33.2222	20.95	90.088	34.3934	21.545	98.91	36.111	21.41	98.553	35.6959	12.625	93.446	20.5261
20.58	95.599	33.2388	20.97	90.146	34.4266	21.56	98.984	36.1409	21.425	98.531	35.7174	12.64	93.402	20.551
20.595	95.675	33.2653	20.98	90.093	34.4431	21.57	99.018	36.1558	21.435	98.576	35.7324	12.65	93.44	20.5693
20.605	95.65	33.2819	20.99	90.121	34.4597	21.58	99.002	36.1708	21.445	98.543	35.7473	12.655	93.532	20.5792
20.615	95.652	33.2985	21	90.144	34.4763	21.595	98.992	36.194	21.455	98.615	35.7706	12.66	93.496	20.5842
20.63	95.678	33.3217	21.01	90.175	34.4929	21.605	99.001	36.2173	21.47	98.521	35.7938	12.665	93.493	20.5941
20.64	95.657	33.3383	21.02	90.136	34.5095	21.615	99.053	36.2322	21.48	98.566	35.8087	12.68	93.5	20.6182
20.65	95.73	33.3557	21.03	90.166	34.5261	21.63	98.989	36.2546	21.49	98.522	35.8237	12.69	93.466	20.6365
20.66	95.725	33.3724	21.04	90.125	34.5427	21.64	98.984	36.2695	21.5	98.589	35.8385	12.695	93.542	20.6464
20.67	95.68	33.389	21.06	90.12	34.5776	21.65	99.067	36.2927	21.515	98.577	35.8693	12.7	93.514	20.6514
20.68	95.643	33.4055	21.07	90.163	34.5942	21.66	99.005	36.3077	21.525	98.547	35.8842	12.705	93.496	20.6614
20.69	95.701	33.4221	21.08	90.099	34.6108	21.675	99	36.3293	21.535	98.603	35.8991	12.72	93.532	20.6846
20.7	95.689	33.4387	21.09	90.174	34.6266	21.685	98.946	36.3442	21.545	98.585	35.9141	12.73	93.538	20.7028
20.72	95.655	33.4719	21.1	90.122	34.6431	21.695	99.069	36.3674	21.56	98.638	35.944	12.735	93.617	20.7128
20.73	95.723	33.4885	21.11	90.159	34.6597	21.705	99.039	36.3823	21.57	98.607	35.9589	12.74	93.596	20.7178
20.74	95.674	33.5051	21.12	90.086	34.6763	21.72	98.996	36.4056	21.58	98.651	35.9738	12.745	93.551	20.7277
20.75	95.69	33.5217	21.14	90.079	34.7111	21.73	99.021	36.4206	21.595	98.65	35.9971	12.76	93.545	20.7509
20.76	95.631	33.5383	21.15	90.136	34.7277	21.74	99.024	36.4355	21.605	98.566	36.0203	12.775	93.601	20.7758
20.77	95.665	33.5549	21.16	90.013	34.7444	21.755	99.057	36.4662	21.615	98.633	36.0352	12.78	93.56	20.7858
20.78	95.653	33.5715	21.175	89.998	34.7676	21.765	99.039	36.4811	21.63	98.594	36.0568	12.785	93.496	20.7958
20.79	95.702	33.5889	21.185	89.926	34.7842	21.775	99.085	36.496	21.64	98.648	36.0718	12.79	93.537	20.8008
20.81	95.705	33.6238	21.195	89.938	34.8008	21.785	99.018	36.511	21.65	98.605	36.0958	12.8	93.552	20.8174
20.82	95.669	33.6404	21.205	89.88	34.8174	21.8	99.034	36.5409	21.66	98.623	36.1107	12.815	93.583	20.8431
20.83	95.74	33.657	21.22	89.798	34.8448	21.81	99.081	36.5558	21.675	98.634	36.1323	12.82	93.62	20.853
20.84	95.297	33.6719	21.23	89.87	34.8614	21.82	99.045	36.5707	21.685	98.59	36.1472	12.825	93.567	20.863
20.85	95.043	33.6885	21.24	89.801	34.8779	21.83	99.042	36.5856	21.695	98.666	36.1705	12.83	93.619	20.868
20.86	94.549	33.7051	21.255	89.768	34.9012	21.84	99.073	36.6023	21.705	98.615	36.1854	12.84	93.585	20.8846
20.87	94.244	33.7217	21.265	89.282	34.9178	21.855	99.089	36.6321	21.72	98.631	36.2086	12.855	93.67	20.9095
20.89	93.876	33.7565	21.275	88.591	34.9344	21.865	99.055	36.6471	21.73	98.605	36.2236	12.86	93.64	20.9195
20.9	93.665	33.7732	21.285	87.914	34.951	21.88	99.109	36.6686	21.74	98.642	36.2385	12.865	93.66	20.9294
20.91	93.651	33.7897	21.295	87.278	34.9676	21.89	99.123	36.6927	21.755	98.674	36.2684	12.87	93.625	20.9344
20.925	93.554	33.8138	21.305	87.101	34.9841	21.9	99.083	36.7077	21.765	98.648	36.2834	12.88	93.726	20.9509
20.935	93.571	33.8304	21.315	86.858	35.0007	21.91	99.122	36.7226	21.775	98.686	36.2982	12.895	93.708	20.9758
20.945	93.492	33.847	21.325	86.436	35.0173	21.925	99.108	36.7441	21.785	98.671	36.314	12.9	93.747	20.9874
20.955	93.535	33.8636	21.345	85.853	35.0506	21.935	99.111	36.7674	21.8	98.725	36.3439	12.905	93.687	20.9925
20.97	93.602	33.8901	21.355	85.697	35.068	21.945	99.064	36.7823	21.81	98.672	36.3589	12.91	93.7	21.0024
20.98	93.547	33.9068	21.365	85.545	35.0846	21.955	99.066	36.7972	21.82	98.717	36.3738	12.915	93.723	21.0123
20.99	93.627	33.9233	21.375	85.483	35.1012	21.97	99.106	36.8205	21.83	98.666	36.3887	12.92	93.676	21.0173
21.005	93.651	33.9466	21.385	85.485	35.1178	21.98	99.113	36.8354	21.84	98.736	36.4053	12.935	93.769	21.0422
21.015	93.702	33.9632	21.395	85.417	35.1343	21.99	99.102	36.8586	21.855	98.775	36.4352	12.94	93.729	21.0546
21.025	93.684	33.9798	21.405	85.464	35.151	22.005	99.061	36.8802	21.865	98.748	36.4501	12.945	93.67	21.0596
21.035	93.73	33.9963	21.415	85.449	35.1675	22.015	99.109	36.8952	21.88	98.83	36.4717	12.95	93.686	21.0696
21.045	93.761	34.0129	21.435	85.496	35.2024	22.025	99.05	36.9109	21.89	98.759	36.4949	12.955	93.787	21.0796
21.055	93.767	34.0296	21.445	85.461	35.219	22.035	99.123	36.9342	21.9	98.771	36.5099	12.96	93.7	21.0845
21.065	93.809	34.047	21.455	85.518	35.2356	22.05	99.147	36.9558	21.91	98.717	36.5256	12.975	93.734	21.1095
21.075	93.808	34.0636	21.465	85.53	35.2505	22.06	99.131	36.9707	21.925	98.735	36.5472	12.98	93.737	21.1211
21.095	93.916	34.0968	21.475	85.511	35.2671	22.07	99.131	36.9856	21.935	98.745	36.5704	12.985	93.734	21.1261
21.105	93.919	34.1134	21.485	85.563	35.2837	22.08	99.067	37.0089	21.945	98.681	36.5853	12.99	93.714	21.136
21.115	94.013	34.13	21.495	85.549	35.3011	22.095	99.161	37.0321	21.955	98.71	36.6003	12.995	93.788	21.146
21.125	94.008	34.1466	21.515	85.594	35.336	22.105	99.127	37.047	21.97	98.714	36.6235	13	93.785	21.151
21.135	93.969	34.1632	21.525	85.27	35.3526	22.115	99.165	37.062	21.98	98.766	36.6385	13.015	93.829	21.1758
21.145	94.009	34.1797	21.535	84.459	35.3692	22.125	99.104	37.0769	21.99	98.705	36.6617	13.025	93.777	21.1941
21.155	93.97	34.1964	21.55	83.549	35.3924	22.14	99.143	37.1068	22.005	98.754	36.6833	13.03	93.828	21.204
21.165	94.016	34.213	21.56	82.961	35.409	22.15	99.172	37.1217	22.015	98.784	36.6982	13.035	93.817	21.209
21.185	93.94	34.2478	21.57	82.674	35.4256	22.16	99.169	37.1375	22.025	98.771	36.7132	13.04	93.864	21.2189
21.195	93.997	34.2652	21.58	82.412	35.4422	22.17	99.185	37.1524	22.035	98.77	36.7364	13.055	93.871	21.2422
21.205	94.01	34.2818	21.595	82.366	35.4688	22.185	99.126	37.1823	22.05	98.758	36.7588	13.065	93.851	21.2604
21.215	93.943	34.2968	21.605	82.327	35.4837	22.195	99.169	37.1972	22.06	98.805	36.7737	13.07	93.815	21.2704
21.225	93.96	34.3133	21.615	82.25	35.507	22.205	99.099	37.2121	22.07	98.758	36.7886	13.075	93.886	21.2762
21.235	93.937	34.33	21.63	82.344	35.5294	22.22	99.145	37.2354	22.08	98.755	36.8119	13.08	93.846	21.2862
21.245	94.018	34.3465	21.64	82.303	35.5443	22.23	99.169	37.2586	22.095	98.842	36.8351	13.095	93.869	21.3094
21.265	94.031	34.3814	21.65	82.339	35.5592	22.24	99.121	37.2735	22.105	98.773	36.8501	13.105	93.853	21.3277
21.275	94.072	34.398	21.66	82.281	35.5825	22.255	99.175	37.2951	22.115	98.812	36.865	13.11	93.923	21.3376
21.285	94.069	34.4146	21.675	82.383	35.604	22.265	99.124	37.31	22.125	98.689	36.8799	13.115	93.907	21.3426
21.3	94.101	34.4378	21.685	82.388	35.6189	22.275	99.185	37.3333	22.14	98.791	36.9098	13.12	93.968	21.3526
21.31	94.176	34.4544	21.695	82.45	35.6339	22.285	99.161	37.3482	22.15	98.766	36.9247	13.135	93.958	21.3758
21.32	94.121	34.471	21.705	82.43	35.6572	22.3	99.172	37.3706	22.16	98.792	36.9397	13.15	93.889	21.4007
21.33	94.208	34.4884	21.72	82.469	35.6804	22.31	99.184	37.3856	22.17	98.718	36.9546	13.155	93.956	21.4107
21.345	94.164	34.515	21.73	82.566	35.6953	22.32	99.119	37.4088	22.185	98.781	36.9853	13.16	93.875	21.4206
21.355	94.212	34.5316	21.74	82.504	35.7102	22.33	99.155	37.4237	22.195	98.802	37.0002	13.165	93.919	21.4256
21.365	94.209	34.5482	21.75	82.528	35.7252	22.345	99.178	37.447	22.205	98.772	37.0151	13.175	93.929	21.4422
21.38	94.211	34.5714	21.765	82.624	35.7559	22.355	99.232	37.4619	22.22	98.805	37.0384	13.19	93.914	21.4671
21.39	94.266	34.588	21.775	82.603	35.7709	22.365	99.18	37.4768	22.23	98.797	37.0616	13.195	94.001	21.477
21.4	94.201	34.6046	21.785	82.632	35.7858	22.38	99.223	37.5067	22.24	98.836	37.0766	13.2	93.982	21.487
21.41	94.277	34.6212	21.795	82.608	35.8007	22.39	99.246	37.5217	22.255	98.802	37.0981	13.205	93.956	21.492
21.42	94.321	34.6378	21.81	82.714	35.8305	22.4	99.228	37.5366	22.265	98.772	37.1131	13.215	93.999	21.5094
21.43	94.358	34.6544	21.82	82.685	35.8455	22.41	99.217	37.5515	22.275	98.858	37.1363	13.23	93.997	21.5343
21.44	94.306	34.6709	21.83	82.743	35.8604	22.425	99.192	37.5822	22.285	98.797	37.1513	13.235	94.001	21.5442
21.45	94.335	34.6876	21.845	82.69	35.8837	22.435	99.241	37.5972	22.3	98.817	37.1729	13.24	94.006	21.5542
21.47	94.374	34.7216	21.855	82.76	35.9069	22.445	99.19	37.6121	22.31	98.759	37.1878	13.245	93.96	21.5592
21.48	94.308	34.7382	21.865	82.779	35.9218	22.455	99.265	37.627	22.32	98.858	37.2118	13.255	94.058	21.5758
21.49	94.34	34.7548	21.88	82.695	35.9434	22.465	99.163	37.6436	22.33	98.828	37.2268	13.27	94.042	21.6007
21.5	94.309	34.7714	21.89	82.754	35.9583	22.48	99.205	37.6735	22.345	98.807	37.25	13.275	94.074	21.6123
21.51	94.392	34.788	21.9	82.72	35.9824	22.49	99.256	37.6884	22.355	98.853	37.2649	13.28	94.011	21.6173
21.52	94.372	34.8046	21.91	82.767	35.9974	22.505	99.153	37.71	22.365	98.83	37.2799	13.285	94.019	21.6272
21.53	94.423	34.8212	21.925	82.677	36.019	22.515	99.251	37.7332	22.38	98.864	37.3097	13.29	94.033	21.6372
21.54	94.38	34.8378	21.935	82.713	36.0339	22.525	99.227	37.7482	22.39	98.836	37.3247	13.295	94.024	21.6421
21.56	94.402	34.8726	21.945	82.725	36.0571	22.535	99.256	37.7631	22.4	98.874	37.3396	13.31	94.062	21.667
21.57	94.488	34.8892	21.955	82.673	36.072	22.55	99.174	37.7847	22.41	98.835	37.3545	13.315	94.041	21.6786
21.58	94.394	34.9059	21.97	82.702	36.0953	22.56	99.194	37.8088	22.425	98.86	37.3844	13.32	94.076	21.6836
21.595	94.452	34.9307	21.98	82.63	36.1102	22.57	99.246	37.8237	22.435	98.887	37.3994	13.325	93.966	21.6936
21.605	94.439	34.9465	21.99	82.697	36.1251	22.58	99.232	37.8386	22.445	98.844	37.4151	13.33	94.04	21.7036
21.615	94.38	34.9697	22.005	82.677	36.155	22.595	99.25	37.8619	22.455	98.862	37.4301	13.335	94.082	21.7085
21.63	94.442	34.9913	22.015	82.532	36.1699	22.605	99.176	37.8768	22.465	98.835	37.4467	13.35	94.067	21.7342
21.64	94.388	35.0063	22.025	82.321	36.1849	22.615	99.32	37.9	22.48	98.888	37.4765	13.355	94.131	21.7459
21.65	94.435	35.0212	22.035	82.193	36.2007	22.63	99.267	37.9216	22.49	98.854	37.4914	13.36	94.09	21.7508
21.66	94.421	35.0444	22.05	81.948	36.2305	22.64	99.259	37.9365	22.505	98.861	37.513	13.365	94.048	21.7608
21.675	94.448	35.066	22.06	81.794	36.2455	22.65	99.247	37.9515	22.515	98.899	37.5363	13.37	94.071	21.7708
21.685	94.445	35.0809	22.07	81.787	36.2604	22.66	99.26	37.9747	22.525	98.842	37.5512	13.375	94.118	21.7758
21.695	94.464	35.0958	22.08	81.666	36.2754	22.675	99.26	37.9962	22.535	98.9	37.5661	13.39	94.161	21.8007
21.705	94.471	35.1191	22.09	81.606	36.2919	22.685	99.21	38.0112	22.55	98.828	37.5877	13.4	94.115	21.8189
21.72	94.449	35.1423	22.105	81.528	36.3218	22.695	99.272	38.027	22.56	98.89	37.611	13.405	94.059	21.8289
21.73	94.504	35.1573	22.115	81.467	36.3367	22.705	99.24	38.0502	22.57	98.877	37.6259	13.41	94.082	21.8339
21.74	94.442	35.173	22.13	81.424	36.3583	22.72	99.227	38.0735	22.58	98.937	37.6417	13.415	94.154	21.8438
21.75	94.501	35.188	22.14	81.38	36.3816	22.73	99.255	38.0884	22.595	98.928	37.6649	13.43	94.167	21.867
21.765	94.494	35.2178	22.15	81.418	36.3965	22.74	99.233	38.1033	22.605	98.931	37.6798	13.44	94.192	21.8853
21.775	94.451	35.2328	22.16	81.344	36.4114	22.75	99.293	38.1183	22.615	98.958	37.703	13.445	94.099	21.8953
21.785	94.441	35.2478	22.175	81.334	36.4338	22.765	99.21	38.1482	22.63	98.893	37.7246	13.45	94.163	21.9002
21.795	94.428	35.2627	22.185	81.372	36.4571	22.775	99.268	38.1631	22.64	98.925	37.7396	13.455	94.161	21.9102
21.81	94.465	35.2925	22.195	81.336	36.472	22.785	99.225	38.178	22.65	98.861	37.7545	13.47	94.162	21.9334
21.82	94.402	35.3074	22.205	81.357	36.487	22.795	99.323	38.193	22.66	98.906	37.7777	13.48	94.179	21.9525
21.83	94.454	35.3224	22.22	81.282	36.5102	22.81	99.273	38.2228	22.675	98.921	37.7993	13.485	94.186	21.9625
21.845	94.399	35.3456	22.23	81.325	36.5251	22.82	99.236	38.2377	22.685	98.887	37.8142	13.49	94.157	21.9674
21.855	94.408	35.3689	22.24	81.269	36.5483	22.83	99.27	38.2535	22.695	98.922	37.8292	13.495	94.258	21.9774
21.865	94.417	35.3838	22.255	81.276	36.5699	22.845	99.292	38.2767	22.705	98.886	37.8525	13.51	94.226	22.0006
21.88	94.353	35.4062	22.265	81.232	36.5849	22.855	99.276	38.3	22.72	98.941	37.8765	13.525	94.184	22.0255
21.89	94.418	35.4212	22.275	81.285	36.5998	22.865	99.238	38.3149	22.73	98.921	37.8914	13.53	94.223	22.0355
21.9	94.339	35.4444	22.285	81.301	36.623	22.88	99.339	38.3365	22.74	98.956	37.9064	13.535	94.267	22.0454
21.91	94.396	35.4594	22.3	81.257	36.6446	22.89	99.351	38.3514	22.75	98.955	37.9213	13.54	94.297	22.0504
21.925	94.341	35.4809	22.31	81.342	36.6604	22.9	99.28	38.3746	22.765	98.937	37.9511	13.55	94.255	22.067
21.935	94.367	35.4958	22.32	81.299	36.6753	22.91	99.32	38.3896	22.775	98.983	37.9661	13.565	94.264	22.0919
21.945	94.317	35.5191	22.33	81.413	36.6986	22.925	99.318	38.4111	22.785	98.936	37.981	13.57	94.229	22.1018
21.955	94.269	35.534	22.345	81.412	36.7218	22.935	99.352	38.4261	22.795	99.034	37.9959	13.575	94.358	22.1118
21.97	94.354	35.5572	22.355	81.372	36.7367	22.945	99.251	38.4493	22.81	98.945	38.0258	13.58	94.279	22.1168
21.98	94.276	35.5722	22.365	81.351	36.7516	22.955	99.293	38.4651	22.82	98.978	38.0408	13.59	94.365	22.1334
21.99	94.342	35.5871	22.375	81.391	36.7666	22.97	99.353	38.4883	22.83	98.932	38.0557	13.605	94.307	22.1583
22.005	94.167	35.6178	22.39	81.413	36.7964	22.98	99.338	38.5033	22.845	99.024	38.0789	13.61	94.317	22.1682
22.015	94.044	35.6327	22.4	81.349	36.8114	22.99	99.307	38.5183	22.855	99.015	38.103	13.615	94.311	22.179
22.025	93.998	35.6477	22.41	81.412	36.8263	23.005	99.296	38.5481	22.865	98.97	38.1179	13.62	94.344	22.184
22.035	93.939	35.6627	22.42	81.407	36.8413	23.015	99.335	38.563	22.88	99.071	38.1395	13.63	94.316	22.2006
22.05	93.831	35.6925	22.435	81.336	36.8711	23.025	99.275	38.578	22.89	98.995	38.1544	13.645	94.338	22.2255
22.06	93.747	35.7074	22.445	81.339	36.8869	23.035	99.358	38.5929	22.9	99.009	38.1777	13.65	94.306	22.2371
22.07	93.639	35.7224	22.455	81.362	36.9018	23.05	99.345	38.6228	22.91	98.963	38.1926	13.655	94.303	22.2421
22.08	93.323	35.7373	22.47	81.387	36.9251	23.06	99.323	38.6377	22.925	99.035	38.2142	13.66	94.313	22.2521
22.09	92.786	35.7539	22.48	81.274	36.9483	23.07	99.367	38.6526	22.935	99.062	38.2291	13.665	94.326	22.262
22.105	92.331	35.7838	22.49	81.313	36.9632	23.08	99.387	38.6675	22.945	98.972	38.2524	13.67	94.35	22.267
22.115	92.099	35.7987	22.505	81.321	36.9848	23.09	99.379	38.6841	22.955	99.021	38.2673	13.685	94.298	22.2919
22.13	91.913	35.8203	22.515	81.362	36.9997	23.105	99.392	38.7148	22.97	99.039	38.2905	13.69	94.331	22.3035
22.14	91.693	35.8443	22.525	81.33	37.023	23.115	99.425	38.7298	22.98	99.064	38.3054	13.695	94.402	22.3085
22.15	91.675	35.8593	22.535	81.315	37.0379	23.13	99.407	38.7514	22.99	99.018	38.3212	13.7	94.38	22.3184
22.16	91.562	35.8742	22.55	81.43	37.0595	23.14	99.413	38.7746	23.005	99.009	38.3511	13.705	94.316	22.3284
22.175	91.499	35.8958	22.56	81.376	37.0744	23.15	99.437	38.7896	23.015	99.021	38.3661	13.71	94.429	22.3333
22.185	91.521	35.919	22.57	81.378	37.0985	23.16	99.4	38.8045	23.025	98.997	38.381	13.725	94.397	22.3582
22.195	91.466	35.934	22.58	81.363	37.1135	23.175	99.425	38.826	23.035	99.014	38.3959	13.73	94.438	22.3698
22.205	91.505	35.9489	22.595	81.468	37.1366	23.185	99.355	38.8493	23.05	98.996	38.4258	13.735	94.401	22.3748
22.22	91.381	35.9721	22.605	81.471	37.1516	23.195	99.379	38.8642	23.06	99.036	38.4407	13.74	94.471	22.3848
22.23	91.449	35.987	22.615	81.495	37.1666	23.205	99.342	38.8792	23.07	98.974	38.4556	13.745	94.394	22.3956
22.24	91.453	36.0103	22.63	81.134	37.1964	23.22	99.359	38.9024	23.08	99.065	38.4706	13.75	94.428	22.4005
22.255	91.352	36.0319	22.64	80.924	37.2113	23.23	99.333	38.9181	23.09	98.97	38.4871	13.765	94.439	22.4254
22.265	91.337	36.0468	22.65	80.857	37.2263	23.24	99.364	38.9414	23.105	99.025	38.5171	13.775	94.545	22.4437
22.275	91.348	36.0617	22.66	80.697	37.2412	23.255	99.4	38.963	23.115	99.075	38.5328	13.78	94.447	22.4537
22.285	91.386	36.0858	22.675	80.549	37.2711	23.265	99.357	38.9779	23.13	98.975	38.5544	13.785	94.477	22.4587
22.3	91.311	36.1074	22.685	80.48	37.286	23.275	99.455	38.9928	23.14	99.087	38.5777	13.79	94.455	22.4686
22.31	91.375	36.1224	22.695	80.474	37.3009	23.285	99.369	39.016	23.15	99.062	38.5926	13.805	94.473	22.4919
22.32	91.305	36.1373	22.705	80.417	37.3159	23.3	99.385	39.0376	23.16	99.091	38.6075	13.815	94.567	22.5085
22.33	91.435	36.1605	22.715	80.346	37.3333	23.31	99.425	39.0526	23.175	99.017	38.6291	13.82	94.567	22.5184
22.345	91.416	36.1837	22.73	80.405	37.3632	23.32	99.437	39.0675	23.185	99.076	38.6523	13.825	94.526	22.5234
22.355	91.383	36.1987	22.74	80.321	37.3781	23.33	99.427	39.0907	23.195	99.102	38.6672	13.83	94.545	22.5333
22.365	91.402	36.2136	22.755	80.316	37.3997	23.345	99.425	39.114	23.205	99.061	38.6822	13.845	94.534	22.5582
22.375	91.392	36.2285	22.765	80.39	37.4229	23.355	99.454	39.1289	23.22	99.028	38.7054	13.855	94.51	22.5748
22.39	91.385	36.2584	22.775	80.338	37.4379	23.365	99.413	39.1447	23.23	98.98	38.7203	13.86	94.494	22.5848
22.4	91.334	36.2734	22.785	80.347	37.4528	23.375	99.418	39.1596	23.24	99.097	38.7436	13.865	94.469	22.5897
22.41	91.381	36.2883	22.8	80.269	37.4744	23.39	99.472	39.1895	23.255	99.033	38.766	13.87	94.484	22.5997
22.42	91.361	36.304	22.81	80.403	37.4977	23.4	99.465	39.2044	23.265	99.006	38.7809	13.885	94.473	22.6237
22.435	91.312	36.3339	22.82	80.366	37.5126	23.41	99.489	39.2194	23.275	99.005	38.7959	13.9	94.489	22.6487
22.445	91.329	36.3488	22.83	80.413	37.5275	23.42	99.423	39.2343	23.285	99.031	38.8191	13.905	94.52	22.6586
22.455	91.284	36.3638	22.845	80.332	37.5515	23.435	99.542	39.2641	23.3	99.091	38.8407	13.91	94.508	22.6686
22.47	91.296	36.3871	22.855	80.387	37.5665	23.445	99.474	39.2791	23.31	99.052	38.8556	13.915	94.551	22.6736
22.48	91.136	36.4103	22.865	80.441	37.5897	23.455	99.524	39.294	23.32	99.13	38.8706	13.925	94.507	22.6901
22.49	91.148	36.4252	22.88	80.36	37.6113	23.47	99.397	39.3173	23.33	99.09	38.8938	13.94	94.629	22.715
22.505	91.137	36.4468	22.89	80.424	37.6263	23.48	99.446	39.3405	23.345	99.063	38.917	13.945	94.525	22.725
22.515	91.144	36.4617	22.9	80.395	37.6412	23.49	99.508	39.3554	23.355	99.11	38.932	13.95	94.581	22.735
22.525	91.082	36.485	22.91	80.496	37.6644	23.505	99.402	39.3778	23.365	99.081	38.9469	13.955	94.594	22.74
22.535	91.052	36.4999	22.925	80.433	37.686	23.515	99.442	39.3927	23.375	99.154	38.9618	13.965	94.613	22.7566
22.55	91.163	36.5223	22.935	80.465	37.7009	23.525	99.402	39.416	23.39	99.063	38.9925	13.98	94.638	22.7814
22.56	91.081	36.5372	22.945	80.425	37.7158	23.535	99.42	39.431	23.4	99.088	39.0075	13.985	94.636	22.7914
22.57	91.123	36.5605	22.955	80.434	37.7391	23.55	99.393	39.4526	23.41	99.065	39.0224	13.99	94.593	22.8013
22.58	91.066	36.5754	22.97	80.463	37.7623	23.56	99.424	39.4675	23.42	99.156	39.0373	13.995	94.68	22.8063
22.595	91.102	36.5986	22.98	80.394	37.7781	23.57	99.467	39.4907	23.435	99.143	39.0672	14.005	94.589	22.8229
22.605	91.151	36.6136	22.99	80.456	37.793	23.58	99.429	39.5056	23.445	99.107	39.0821	14.02	94.632	22.8486
22.615	91.165	36.6285	23	80.393	37.808	23.595	99.432	39.5288	23.455	99.131	39.0971	14.025	94.578	22.8603
22.63	91.183	36.6584	23.015	80.335	37.8379	23.605	99.39	39.5438	23.47	99.13	39.1203	14.03	94.629	22.8652
22.64	91.161	36.6733	23.025	80.344	37.8528	23.615	99.473	39.5587	23.48	99.134	39.1435	14.035	94.625	22.8752
22.65	91.214	36.6882	23.035	80.315	37.8677	23.63	99.459	39.5894	23.49	99.069	39.1585	14.04	94.653	22.8852
22.66	91.171	36.7032	23.045	80.317	37.8826	23.64	99.426	39.6044	23.505	99.11	39.18	14.045	94.641	22.8901
22.675	91.172	36.733	23.06	80.267	37.9125	23.65	99.448	39.6193	23.515	99.106	39.195	14.06	94.612	22.9151
22.685	91.018	36.7488	23.07	80.328	37.9275	23.66	99.467	39.6342	23.525	99.039	39.2191	14.065	94.634	22.9266
22.695	90.669	36.7637	23.08	80.298	37.9424	23.675	99.475	39.6641	23.535	99.124	39.234	14.07	94.667	22.9317
22.705	90.387	36.7787	23.095	80.379	37.9656	23.685	99.453	39.679	23.55	99.122	39.2556	14.075	94.703	22.9416
22.715	90.117	36.7953	23.105	80.361	37.9889	23.695	99.512	39.694	23.56	99.202	39.2705	14.08	94.685	22.9516
22.73	89.998	36.8252	23.115	80.35	38.0046	23.705	99.447	39.7089	23.57	99.164	39.2937	14.085	94.687	22.9565
22.74	89.6	36.8401	23.13	80.437	38.0262	23.715	99.542	39.7255	23.58	99.188	39.3087	14.1	94.683	22.9814
22.755	89.182	36.8617	23.14	80.372	38.0411	23.73	99.485	39.7553	23.595	99.228	39.3319	14.105	94.662	22.993
22.765	88.852	36.8849	23.15	80.393	38.0644	23.74	99.447	39.7703	23.605	99.192	39.3468	14.11	94.621	22.998
22.775	88.663	36.8998	23.16	80.35	38.0794	23.755	99.525	39.7919	23.615	99.19	39.3618	14.115	94.708	23.008
22.785	88.624	36.9148	23.175	80.428	38.1009	23.765	99.439	39.816	23.63	99.173	39.3916	14.12	94.715	23.0179
22.8	88.542	36.9364	23.185	80.358	38.1158	23.775	99.477	39.8309	23.64	99.21	39.4065	14.125	94.664	23.0229
22.81	88.309	36.9596	23.195	80.343	38.139	23.785	99.466	39.8458	23.65	99.148	39.4215	14.14	94.723	23.0478
22.82	88.172	36.9754	23.205	80.392	38.154	23.8	99.545	39.8674	23.66	99.214	39.4373	14.15	94.73	23.0661
22.83	88.116	36.9903	23.22	80.34	38.1772	23.81	99.519	39.8907	23.675	99.18	39.4671	14.155	94.761	23.0769
22.845	88.076	37.0135	23.23	80.404	38.1921	23.82	99.471	39.9056	23.685	99.127	39.4821	14.16	94.789	23.0818
22.855	88.046	37.0284	23.24	80.336	38.2071	23.83	99.493	39.9205	23.695	99.188	39.497	14.165	94.698	23.0918
22.865	88.021	37.0517	23.255	80.363	38.2378	23.845	99.464	39.9437	23.705	99.188	39.512	14.18	94.74	23.115
22.88	88.011	37.0733	23.265	80.355	38.2527	23.855	99.537	39.9587	23.715	99.252	39.5286	14.19	94.771	23.1333
22.89	88.055	37.0882	23.275	80.382	38.2677	23.865	99.436	39.9819	23.73	99.179	39.5584	14.195	94.879	23.1432
22.9	87.991	37.1031	23.285	80.317	38.2826	23.88	99.516	40.0035	23.74	99.212	39.5734	14.2	94.815	23.1482
22.91	88.085	37.1264	23.3	80.294	38.3125	23.89	99.544	40.0184	23.755	99.24	39.5949	14.205	94.809	23.1582
22.925	88.1	37.148	23.31	80.369	38.3274	23.9	99.53	40.0341	23.765	99.176	39.6181	14.22	94.809	23.1814
22.935	88.103	37.1629	23.32	80.289	38.3424	23.91	99.484	40.0574	23.775	99.21	39.6331	14.23	94.767	23.1997
22.945	88.101	37.1778	23.33	80.363	38.3573	23.925	99.5	40.079	23.785	99.175	39.648	14.235	94.807	23.2096
22.955	88.111	37.2019	23.34	80.336	38.3739	23.935	99.561	40.0939	23.8	99.315	39.6705	14.24	94.783	23.2146
22.97	88.174	37.2251	23.355	80.319	38.4037	23.945	99.515	40.1089	23.81	99.194	39.6937	14.245	94.728	23.2246
22.98	88.165	37.2401	23.365	80.342	38.4187	23.955	99.541	40.1321	23.82	99.236	39.7086	14.26	94.757	23.2478
22.99	88.256	37.255	23.38	80.392	38.4402	23.97	99.588	40.1553	23.83	99.202	39.7235	14.275	94.804	23.2727
23	88.159	37.27	23.39	80.378	38.4643	23.98	99.572	40.1703	23.845	99.273	39.7468	14.28	94.843	23.2826
23.015	87.742	37.2998	23.4	80.337	38.4792	23.99	99.563	40.1852	23.855	99.261	39.7617	14.285	94.813	23.2925
23.025	87.319	37.3148	23.41	80.41	38.4942	24	99.514	40.2001	23.865	99.222	39.7849	14.29	94.819	23.2976
23.035	86.892	37.3297	23.425	80.441	38.5158	24.015	99.564	40.23	23.88	99.289	39.8065	14.3	94.842	23.315
23.045	86.483	37.3446	23.435	80.402	38.539	24.025	99.511	40.2449	23.89	99.235	39.8215	14.315	94.897	23.3399
23.06	86.226	37.3745	23.445	80.443	38.5539	24.035	99.588	40.2607	23.9	99.314	39.8364	14.32	94.901	23.3498
23.07	86.139	37.3894	23.455	80.437	38.5689	24.045	99.521	40.2756	23.91	99.223	39.8596	14.325	94.825	23.3598
23.08	85.927	37.4044	23.47	80.506	38.5921	24.06	99.549	40.3055	23.925	99.223	39.882	14.33	94.866	23.3648
23.095	85.602	37.4284	23.48	80.476	38.607	24.07	99.596	40.3204	23.935	99.274	39.897	14.34	94.854	23.3813
23.105	85.41	37.4517	23.49	80.484	38.6302	24.08	99.569	40.3354	23.945	99.285	39.9119	14.355	94.876	23.4063
23.115	85.279	37.4666	23.505	80.487	38.6519	24.095	99.613	40.3586	23.955	99.276	39.9351	14.36	94.935	23.4162
23.13	85.158	37.4882	23.515	80.512	38.6668	24.105	99.581	40.3819	23.97	99.263	39.9584	14.365	94.882	23.4262
23.14	85.018	37.5031	23.525	80.462	38.6825	24.115	99.611	40.3968	23.98	99.292	39.9733	14.37	94.905	23.4312
23.15	85.016	37.5264	23.535	80.429	38.7058	24.13	99.588	40.4183	23.99	99.256	39.9883	14.38	94.898	23.4477
23.16	84.773	37.5413	23.55	80.479	38.7274	24.14	99.6	40.4333	24	99.246	40.0032	14.395	94.916	23.4726
23.175	83.527	37.5629	23.56	80.4	38.7423	24.15	99.597	40.4565	24.015	99.265	40.0331	14.4	94.909	23.4843
23.185	82.912	37.5778	23.57	80.455	38.7572	24.16	99.569	40.4723	24.025	99.229	40.048	14.405	94.922	23.4892
23.195	82.289	37.601	23.58	80.402	38.7805	24.175	99.634	40.4939	24.035	99.24	40.0629	14.41	94.878	23.4992
23.205	82.103	37.616	23.595	80.446	38.8037	24.185	99.59	40.5088	24.045	99.172	40.0778	14.415	94.964	23.5092
23.22	81.757	37.6392	23.605	80.49	38.8187	24.195	99.593	40.532	24.06	99.24	40.1086	14.42	94.937	23.5141
23.23	81.62	37.655	23.615	80.487	38.8336	24.205	99.549	40.547	24.07	99.199	40.1235	14.435	94.957	23.5398
23.24	81.395	37.6699	23.625	80.464	38.8485	24.22	99.615	40.5702	24.08	99.263	40.1384	14.44	94.998	23.5515
23.255	81.128	37.6998	23.64	80.45	38.8783	24.23	99.615	40.5851	24.095	99.188	40.1617	14.445	94.921	23.5564
23.265	81.038	37.7147	23.65	80.517	38.8933	24.24	99.649	40.6001	24.105	99.209	40.1849	14.45	94.997	23.5664
23.275	80.823	37.7297	23.66	80.471	38.9091	24.255	99.623	40.63	24.115	99.273	40.1998	14.455	95.004	23.5764
23.285	80.164	37.7446	23.67	80.513	38.924	24.265	99.573	40.6449	24.13	99.218	40.2214	14.46	94.931	23.5814
23.3	79.174	37.7745	23.685	80.55	38.9539	24.275	99.648	40.6598	24.14	99.293	40.2363	14.475	95.036	23.6062
23.31	78.996	37.7894	23.695	80.544	38.9688	24.285	99.566	40.6747	24.15	99.251	40.2596	14.48	94.978	23.6178
23.32	78.856	37.8043	23.705	80.515	38.9838	24.3	99.568	40.7055	24.16	99.281	40.2745	14.485	94.983	23.6228
23.33	78.902	37.8193	23.72	80.487	39.007	24.31	99.623	40.7204	24.175	99.271	40.2961	14.49	94.959	23.6328
23.34	78.92	37.8359	23.73	80.54	39.0302	24.32	99.597	40.7353	24.185	99.263	40.311	14.495	95.061	23.6428
23.355	78.898	37.8657	23.74	80.48	39.0451	24.33	99.581	40.7502	24.195	99.304	40.3351	14.5	95.022	23.6477
23.365	78.823	37.8815	23.755	80.503	39.0667	24.34	99.562	40.7669	24.205	99.256	40.35	14.515	95.016	23.6726
23.38	78.638	37.9031	23.765	80.453	39.0817	24.355	99.574	40.7967	24.22	99.26	40.3733	14.525	95.006	23.6909
23.39	78.49	37.9263	23.775	80.429	39.1049	24.365	99.549	40.8117	24.23	99.213	40.3882	14.53	95.055	23.7008
23.4	78.403	37.9412	23.785	80.454	39.1198	24.38	99.577	40.8332	24.24	99.292	40.4032	14.535	95.055	23.7058
23.41	78.41	37.9562	23.8	80.374	39.1422	24.39	99.61	40.8565	24.255	99.274	40.433	14.54	95.091	23.7157
23.425	78.357	37.9778	23.81	80.408	39.1572	24.4	99.593	40.8714	24.265	99.239	40.4479	14.555	95.103	23.739
23.435	77.818	38.001	23.82	80.366	39.1804	24.41	99.615	40.8863	24.275	99.263	40.4629	14.565	95.019	23.7581
23.445	77.394	38.0159	23.83	80.394	39.1953	24.425	99.557	40.9079	24.285	99.263	40.4778	14.57	95.042	23.768
23.455	76.988	38.0309	23.845	80.318	39.2186	24.435	99.644	40.932	24.3	99.234	40.5077	14.575	95.074	23.773
23.47	76.724	38.0541	23.855	80.343	39.2336	24.445	99.572	40.9469	24.31	99.188	40.5226	14.58	95.1	23.783
23.48	76.534	38.069	23.865	80.312	39.2485	24.455	99.614	40.9618	24.32	99.25	40.5384	14.595	95.112	23.8062
23.49	76.429	38.0922	23.88	80.311	39.2784	24.47	99.544	40.9851	24.33	99.179	40.5533	14.605	95.083	23.8245
23.505	76.38	38.1147	23.89	80.369	39.2932	24.48	99.559	41	24.34	99.303	40.5699	14.61	95.07	23.8345
23.515	76.332	38.1296	23.9	80.309	39.3082	24.49	99.586	41.0232	24.355	99.25	40.5998	14.615	95.139	23.8394
23.525	76.316	38.1445	23.91	80.374	39.3232	24.505	99.465	41.0448	24.365	99.23	40.6147	14.62	95.084	23.8494
23.535	76.222	38.1678	23.925	80.381	39.3539	24.515	99.521	41.0598	24.38	99.31	40.6363	14.635	95.083	23.8726
23.55	76.179	38.1894	23.935	80.388	39.3688	24.525	99.456	41.0747	24.39	99.252	40.6596	14.65	95.111	23.8975
23.56	76.085	38.2043	23.945	80.361	39.3837	24.535	99.586	41.0979	24.4	99.295	40.6745	14.655	95.112	23.9074
23.57	76.123	38.2193	23.955	80.419	39.3987	24.55	99.518	41.1195	24.41	99.281	40.6894	14.66	95.123	23.9174
23.58	76.062	38.2425	23.965	80.463	39.4153	24.56	99.51	41.1344	24.425	99.334	40.711	14.665	95.067	23.9224
23.595	75.515	38.2657	23.98	80.358	39.4451	24.57	99.477	41.1502	24.435	99.336	40.7342	14.675	95.144	23.939
23.605	75.286	38.2806	23.99	80.362	39.4601	24.58	99.53	41.1734	24.445	99.308	40.7492	14.69	95.132	23.9639
23.615	75.033	38.2956	24.005	80.21	39.4817	24.595	99.518	41.1967	24.455	99.33	40.7649	14.695	95.193	23.9746
23.625	74.887	38.3105	24.015	80.104	39.5049	24.605	99.472	41.2116	24.47	99.271	40.7881	14.7	95.141	23.9846
23.64	74.705	38.3412	24.025	80.112	39.5198	24.615	99.549	41.2266	24.48	99.328	40.803	14.705	95.167	23.9896
23.65	74.677	38.3561	24.035	80.077	39.5347	24.625	99.524	41.2415	24.49	99.248	40.8263	14.715	95.165	24.0062
23.66	74.61	38.3711	24.05	80.049	39.5563	24.64	99.5	41.2714	24.505	99.255	40.8479	14.73	95.135	24.0311
23.67	74.6	38.386	24.06	79.999	39.5804	24.65	99.539	41.2863	24.515	99.274	40.8629	14.735	95.186	24.041
23.685	74.577	38.4159	24.07	79.799	39.5953	24.66	99.525	41.3012	24.525	99.255	40.8778	14.74	95.216	24.0509
23.695	74.515	38.4308	24.08	79.522	39.6102	24.67	99.6	41.3161	24.535	99.271	40.901	14.745	95.15	24.0559
23.705	74.518	38.4458	24.095	79.306	39.6335	24.685	99.559	41.346	24.55	99.214	40.9226	14.755	95.248	24.0726
23.72	73.992	38.469	24.105	79.132	39.6484	24.695	99.601	41.3618	24.56	99.249	40.9375	14.77	95.209	24.0975
23.73	73.668	38.4922	24.115	79.006	39.6717	24.705	99.533	41.3767	24.57	99.167	40.9525	14.775	95.285	24.1091
23.74	73.412	38.5072	24.13	78.986	39.6933	24.72	99.628	41.3999	24.58	99.273	40.9757	14.78	95.256	24.1141
23.755	73.185	38.5287	24.14	78.853	39.7082	24.73	99.59	41.4232	24.595	99.268	40.9998	14.785	95.193	24.1241
23.765	73.086	38.5437	24.15	78.887	39.7231	24.74	99.548	41.4381	24.605	99.248	41.0147	14.79	95.175	24.134
23.775	72.892	38.5677	24.16	78.855	39.7463	24.755	99.642	41.4597	24.615	99.25	41.0296	14.795	95.229	24.1389
23.785	72.859	38.5827	24.175	78.85	39.7679	24.765	99.588	41.4746	24.625	99.26	41.0445	14.81	95.283	24.1638
23.8	72.712	38.6043	24.185	78.837	39.7829	24.775	99.563	41.4979	24.64	99.271	41.0744	14.815	95.261	24.1755
23.81	72.707	38.6192	24.195	78.872	39.7986	24.785	99.522	41.5128	24.65	99.229	41.0894	14.82	95.226	24.1804
23.82	72.216	38.6424	24.205	78.946	39.8219	24.8	99.591	41.5344	24.66	99.306	41.1043	14.825	95.206	24.1904
23.83	71.886	38.6574	24.22	78.85	39.8451	24.81	99.573	41.5493	24.67	99.251	41.1192	14.83	95.281	24.2012
23.845	71.474	38.6806	24.23	78.9	39.86	24.82	99.541	41.5726	24.685	99.257	41.1491	14.835	95.259	24.2061
23.855	71.26	38.6955	24.24	78.837	39.8749	24.83	99.575	41.5883	24.695	99.293	41.164	14.85	95.286	24.231
23.865	71.161	38.7105	24.25	78.928	39.8899	24.845	99.583	41.6115	24.705	99.275	41.179	14.855	95.276	24.2427
23.88	70.974	38.7403	24.265	78.9	39.9198	24.855	99.649	41.6265	24.72	99.33	41.2022	14.86	95.325	24.2476
23.89	70.951	38.7552	24.275	78.902	39.9347	24.865	99.564	41.6414	24.73	99.3	41.2263	14.865	95.204	24.2576
23.9	70.873	38.7702	24.285	78.886	39.9496	24.88	99.569	41.6713	24.74	99.341	41.2412	14.87	95.252	24.2675
23.91	70.808	38.786	24.295	78.888	39.9646	24.89	99.619	41.6863	24.755	99.327	41.2628	14.875	95.302	24.2725
23.925	70.339	38.8159	24.31	78.884	39.9945	24.9	99.597	41.7012	24.765	99.346	41.2777	14.89	95.297	24.2974
23.935	70.125	38.8308	24.32	78.646	40.0094	24.91	99.581	41.7161	24.775	99.33	41.301	14.9	95.292	24.3157
23.945	70.002	38.8457	24.33	78.491	40.0251	24.925	99.599	41.746	24.785	99.278	41.3159	14.905	95.303	24.3257
23.955	69.901	38.8607	24.345	78.129	40.0484	24.935	99.653	41.7609	24.8	99.34	41.3375	14.91	95.258	24.3306
23.965	69.785	38.8773	24.355	77.943	40.0716	24.945	99.605	41.7759	24.81	99.286	41.3524	14.915	95.367	24.3406
23.98	69.66	38.9072	24.365	77.902	40.0866	24.955	99.659	41.7908	24.82	99.33	41.3756	14.93	95.373	24.3638
23.99	69.644	38.9221	24.38	77.8	40.1082	24.965	99.609	41.8082	24.83	99.302	41.3906	14.94	95.379	24.3821
24.005	69.481	38.9436	24.39	77.816	40.1231	24.98	99.622	41.838	24.845	99.307	41.4138	14.945	95.277	24.392
24.015	69.285	38.9669	24.4	77.705	40.1463	24.99	99.642	41.853	24.855	99.304	41.4296	14.95	95.33	24.397
24.025	69.092	38.9818	24.41	77.744	40.1613	25.005	99.588	41.8746	24.865	99.338	41.4445	14.955	95.364	24.4069
24.035	68.818	38.9967	24.425	77.687	40.1828	25.015	99.587	41.8978	24.88	99.35	41.4744	14.97	95.378	24.431
24.05	68.587	39.0191	24.435	77.714	40.1977	25.025	99.541	41.9127	24.89	99.303	41.4893	14.98	95.412	24.4493
24.06	68.424	39.0424	24.445	77.686	40.221	25.035	99.606	41.9277	24.9	99.379	41.5042	14.985	95.348	24.4592
24.07	68.344	39.0573	24.455	77.646	40.2359	25.05	99.618	41.9493	24.91	99.298	41.5192	14.99	95.376	24.4642
24.08	68.218	39.0722	24.47	77.696	40.26	25.06	99.58	41.9725	24.925	99.322	41.5491	14.995	95.435	24.4742
24.095	67.739	39.0955	24.48	77.629	40.2749	25.07	99.637	41.9875	24.935	99.375	41.564	15.01	95.431	24.4974
24.105	67.281	39.1104	24.49	77.697	40.2898	25.08	99.599	42.0024	24.945	99.348	41.5789	15.025	95.416	24.5223
24.115	66.538	39.1337	24.505	77.717	40.3197	25.095	99.697	42.0256	24.955	99.352	41.5939	15.03	95.367	24.5323
24.13	65.542	39.1553	24.515	77.742	40.3347	25.105	99.622	42.0414	24.965	99.282	41.6105	15.035	95.442	24.5422
24.14	64.574	39.1702	24.525	77.707	40.3496	25.115	99.694	42.0646	24.98	99.366	41.6403	15.04	95.389	24.5472
24.15	63.666	39.1851	24.535	77.778	40.3646	25.13	99.679	42.0862	24.99	99.34	41.6561	15.05	95.444	24.5638
24.16	62.463	39.2084	24.55	77.796	40.3944	25.14	99.661	42.1011	25.005	99.321	41.6777	15.065	95.366	24.5887
24.175	61.746	39.2307	24.56	77.717	40.4093	25.15	99.633	42.1161	25.015	99.368	41.7009	15.07	95.389	24.5987
24.185	61.444	39.2457	24.57	77.796	40.4243	25.16	99.638	42.1393	25.025	99.339	41.7158	15.075	95.421	24.6086
24.195	61.165	39.2606	24.58	77.727	40.4392	25.175	99.68	42.1609	25.035	99.358	41.7308	15.08	95.408	24.6136
24.205	60.913	39.2839	24.59	77.708	40.4558	25.185	99.616	42.1758	25.05	99.262	41.7524	15.09	95.401	24.6302
24.22	60.35	39.3071	24.605	77.735	40.4865	25.195	99.69	42.1908	25.06	99.395	41.7756	15.105	95.392	24.6559
24.23	60.023	39.322	24.615	77.702	40.5014	25.205	99.608	42.214	25.07	99.339	41.7905	15.11	95.36	24.6658
24.24	59.371	39.337	24.63	77.655	40.523	25.22	99.634	42.2372	25.08	99.4	41.8054	15.115	95.438	24.6758
24.25	58.65	39.3519	24.64	77.679	40.5463	25.23	99.659	42.2521	25.095	99.297	41.8287	15.12	95.394	24.6808
24.265	57.957	39.3818	24.65	77.71	40.5612	25.24	99.668	42.2679	25.105	99.317	41.8436	15.13	95.47	24.6974
24.275	57.443	39.3967	24.66	77.673	40.5761	25.25	99.633	42.2828	25.115	99.37	41.8668	15.145	95.413	24.7222
24.285	56.824	39.4117	24.675	77.698	40.5977	25.265	99.628	42.3127	25.13	99.251	41.8892	15.15	95.464	24.7339
24.295	55.824	39.4266	24.685	77.745	40.621	25.275	99.693	42.3276	25.14	99.325	41.9042	15.155	95.426	24.7389
24.31	54.159	39.4573	24.695	77.734	40.6358	25.285	99.617	42.3426	25.15	99.258	41.9191	15.16	95.493	24.7488
24.32	53.094	39.4722	24.705	77.723	40.6508	25.295	99.635	42.3558	25.16	99.375	41.9423	15.165	95.385	24.7588
24.33	52.296	39.4872	24.72	77.64	40.674	25.31	99.71	42.3857	25.175	99.354	41.9639	15.17	95.402	24.7638
24.345	44.235	39.5104	24.73	77.705	40.689	25.32	99.656	42.4023	25.185	99.365	41.9789	15.185	95.418	24.7886
24.355	40.153	39.5337	24.74	77.73	40.713	25.33	99.663	42.4156	25.195	99.354	41.9938	15.19	95.389	24.8003
24.365	38.538	39.5486	24.755	77.709	40.7346	25.345	99.592	42.4388	25.205	99.402	42.017	15.195	95.456	24.8052
24.38	36.925	39.5702	24.765	77.684	40.7496	25.355	99.676	42.4621	25.22	99.372	42.0403	15.2	95.408	24.8152
24.39	36.292	39.5851	24.775	77.712	40.7645	25.365	99.656	42.477	25.23	99.316	42.0552	15.205	95.385	24.8252
24.4	35.74	39.6083	24.785	77.748	40.7878	25.38	99.655	42.4994	25.24	99.381	42.0701	15.21	95.45	24.8302
24.41	35.668	39.6233	24.8	77.647	40.8093	25.39	99.619	42.5143	25.25	99.338	42.0851	15.225	95.408	24.855
24.425	34.687	39.6448	24.81	77.725	40.8243	25.4	99.682	42.5376	25.265	99.324	42.1158	15.23	95.486	24.8675
24.435	33.89	39.6598	24.82	77.67	40.8392	25.41	99.683	42.5525	25.275	99.365	42.1307	15.235	95.516	24.8724
24.445	33.172	39.6838	24.83	77.734	40.8624	25.425	99.619	42.5741	25.285	99.361	42.1457	15.24	95.505	24.8824
24.455	32.897	39.6988	24.845	77.696	40.8856	25.435	99.672	42.589	25.295	99.406	42.1606	15.245	95.405	24.8924
24.47	32.92	39.722	24.855	77.684	40.9006	25.445	99.68	42.6123	25.31	99.36	42.1905	15.25	95.496	24.8973
24.48	32.717	39.7369	24.865	77.675	40.9155	25.455	99.742	42.6272	25.32	99.419	42.2054	15.265	95.506	24.9222
24.49	32.372	39.7518	24.875	77.724	40.9312	25.47	99.648	42.6504	25.33	99.355	42.2204	15.275	95.497	24.9405
24.505	31.859	39.7817	24.89	77.748	40.9612	25.48	99.673	42.6654	25.345	99.406	42.2436	15.28	95.45	24.9504
24.515	31.667	39.7967	24.9	77.686	40.9761	25.49	99.618	42.6803	25.355	99.388	42.2668	15.285	95.448	24.9554
24.525	31.136	39.8116	24.91	77.762	40.991	25.505	99.592	42.711	25.365	99.359	42.2817	15.29	95.467	24.9654
24.535	30.384	39.8266	24.92	77.723	41.006	25.515	99.681	42.7259	25.38	99.419	42.3033	15.305	95.486	24.9886
24.55	29.142	39.8564	24.935	77.709	41.0359	25.525	99.613	42.7409	25.39	99.367	42.3182	15.315	95.589	25.0069
24.56	28.738	39.8714	24.945	77.721	41.0508	25.535	99.657	42.7558	25.4	99.397	42.3423	15.32	95.508	25.0168
24.57	28.556	39.8863	24.955	77.74	41.0657	25.55	99.636	42.7857	25.41	99.364	42.3573	15.325	95.543	25.0219
24.58	25.728	39.9012	24.97	77.738	41.0889	25.56	99.627	42.8006	25.425	99.355	42.3788	15.33	95.493	25.0318
24.59	21.297	39.9186	24.98	77.714	41.1122	25.57	99.623	42.8155	25.435	99.299	42.3937	15.345	95.493	25.055
24.605	19.062	39.9435	24.99	77.758	41.1271	25.58	99.667	42.8305	25.445	99.327	42.417	15.355	95.534	25.0733
			25.005	77.697	41.1495	25.59	99.724	42.8471	25.455	99.362	42.4319	15.36	95.569	25.0832
			25.015	77.734	41.1644	25.605	99.652	42.877	25.47	99.299	42.4552	15.365	95.491	25.0882
			25.025	77.761	41.1877	25.615	99.723	42.892	25.48	99.36	42.4701	15.37	95.54	25.099
			25.035	77.728	41.2026	25.63	99.697	42.9135	25.49	99.294	42.485	15.385	95.56	25.1222
			25.05	77.761	41.2242	25.64	99.666	42.9376	25.505	99.327	42.5149	15.4	95.596	25.1471
			25.06	77.709	41.2391	25.65	99.69	42.9525	25.515	99.375	42.5299	15.405	95.555	25.1571
			25.07	77.744	41.2624	25.66	99.692	42.9674	25.525	99.375	42.5448	15.41	95.552	25.167
			25.08	77.697	41.2773	25.675	99.716	42.989	25.535	99.367	42.5605	15.415	95.631	25.172
			25.095	77.718	41.3006	25.685	99.673	43.0122	25.55	99.373	42.5904	15.425	95.553	25.1886
			25.105	77.693	41.3155	25.695	99.728	43.0271	25.56	99.433	42.6053	15.44	95.608	25.2135
			25.115	77.753	41.3304	25.705	99.645	43.0421	25.57	99.382	42.6203	15.445	95.558	25.2234
			25.13	77.748	41.3603	25.72	99.709	43.0653	25.58	99.446	42.6352	15.45	95.639	25.2334
			25.14	77.677	41.376	25.73	99.674	43.0802	25.59	99.415	42.6518	15.455	95.618	25.2384
			25.15	77.748	41.391	25.74	99.682	43.1035	25.605	99.431	42.6817	15.465	95.615	25.255
			25.16	77.677	41.4059	25.755	99.707	43.1251	25.615	99.456	42.6966	15.48	95.649	25.2799
			25.175	77.673	41.4358	25.765	99.638	43.14	25.63	99.384	42.7182	15.485	95.58	25.2899
			25.185	77.696	41.4507	25.775	99.672	43.155	25.64	99.458	42.7414	15.49	95.594	25.2998
			25.195	77.716	41.4656	25.785	99.691	43.179	25.65	99.41	42.7563	15.495	95.643	25.3048
			25.205	77.666	41.4806	25.8	99.666	43.2006	25.66	99.464	42.7721	15.505	95.609	25.3222
			25.215	77.642	41.4972	25.81	99.613	43.2155	25.675	99.404	42.7937	15.52	95.656	25.347
			25.23	77.702	41.5271	25.82	99.654	43.2304	25.685	99.385	42.8169	15.525	95.599	25.3587
			25.24	77.649	41.542	25.83	99.71	43.2536	25.695	99.441	42.8319	15.53	95.594	25.3636
			25.255	77.713	41.5636	25.845	99.603	43.2769	25.705	99.394	42.8468	15.535	95.671	25.3736
			25.265	77.702	41.5868	25.855	99.684	43.2918	25.72	99.45	42.87	15.54	95.676	25.3836
			25.275	77.657	41.6025	25.865	99.609	43.3068	25.73	99.374	42.885	15.545	95.63	25.3886
			25.285	77.666	41.6175	25.875	99.707	43.3217	25.74	99.408	42.9083	15.56	95.644	25.4135
			25.3	77.677	41.6391	25.89	99.691	43.3516	25.755	99.43	42.9298	15.565	95.648	25.4251
			25.31	77.679	41.6623	25.9	99.682	43.3666	25.765	99.425	42.9448	15.57	95.709	25.4301
			25.32	77.635	41.6772	25.91	99.679	43.3815	25.775	99.392	42.9597	15.575	95.736	25.44
			25.33	77.724	41.6922	25.92	99.679	43.3972	25.785	99.36	42.9829	15.58	95.701	25.45
			25.345	77.691	41.7154	25.935	99.729	43.4271	25.8	99.449	43.0053	15.585	95.719	25.455
			25.355	77.747	41.7304	25.945	99.683	43.442	25.81	99.408	43.0202	15.6	95.713	25.4799
			25.365	77.703	41.7537	25.955	99.75	43.4569	25.82	99.452	43.0352	15.605	95.738	25.4915
			25.38	77.664	41.7752	25.97	99.733	43.4802	25.83	99.382	43.0584	15.61	95.706	25.4965
			25.39	77.745	41.7901	25.98	99.742	43.5034	25.845	99.406	43.0816	15.615	95.82	25.5064
			25.4	77.674	41.805	25.99	99.76	43.5183	25.855	99.412	43.0966	15.62	95.743	25.5164
			25.41	77.666	41.8291	26.005	99.749	43.5399	25.865	99.461	43.1115	15.625	95.741	25.5214
			25.425	77.704	41.8507	26.015	99.787	43.5549	25.875	99.417	43.1264	15.64	95.805	25.547
			25.435	77.707	41.8656	26.025	99.692	43.5781	25.89	99.421	43.1563	15.65	95.812	25.5653
			25.445	77.691	41.8805	26.035	99.727	43.5931	25.9	99.472	43.1713	15.655	95.815	25.5753
			25.455	77.663	41.9038	26.05	99.72	43.6154	25.91	99.392	43.1862	15.66	95.851	25.5803
			25.47	77.739	41.927	26.06	99.771	43.6304	25.92	99.398	43.2011	15.665	95.755	25.5902
			25.48	77.709	41.942	26.07	99.729	43.6536	25.935	99.424	43.2318	15.68	95.773	25.6134
			25.49	77.754	41.9569	26.08	99.715	43.6686	25.945	99.402	43.2467	15.69	95.807	25.6317
			25.5	77.644	41.9718	26.095	99.813	43.6918	25.955	99.4	43.2617	15.695	95.869	25.6417
			25.515	77.715	42.0017	26.105	99.752	43.7067	25.97	99.364	43.2849	15.7	95.854	25.6466
			25.525	77.717	42.0166	26.115	99.817	43.7217	25.98	99.453	43.3082	15.705	95.821	25.6566
			25.535	77.747	42.0316	26.13	99.791	43.7515	25.99	99.431	43.3231	15.72	95.876	25.6798
			25.545	77.684	42.0473	26.14	99.788	43.7665	26.005	99.42	43.3447	15.73	95.854	25.6981
			25.56	77.673	42.0772	26.15	99.753	43.7814	26.015	99.38	43.3597	15.735	95.924	25.708
			25.57	77.739	42.0922	26.16	99.778	43.7964	26.025	99.449	43.3828	15.74	95.891	25.713
			25.58	77.659	42.1071	26.175	99.799	43.8262	26.035	99.471	43.3978	15.745	95.87	25.723
			25.595	77.685	42.1303	26.185	99.743	43.842	26.05	99.37	43.4193	15.76	95.889	25.7462
			25.605	77.751	42.1536	26.195	99.797	43.8569	26.06	99.452	43.4343	15.775	95.925	25.7719
			25.615	77.722	42.1685	26.205	99.739	43.8718	26.07	99.439	43.4583	15.78	95.949	25.7819
			25.63	77.733	42.1901	26.215	99.705	43.8885	26.08	99.501	43.4733	15.785	95.89	25.7918
			25.64	77.681	42.205	26.23	99.753	43.9183	26.095	99.418	43.4965	15.79	95.933	25.7968
			25.65	77.736	42.2282	26.24	99.767	43.9332	26.105	99.417	43.5115	15.8	95.886	25.8134
			25.66	77.708	42.2432	26.255	99.707	43.9548	26.115	99.382	43.5264	15.815	95.957	25.8383
			25.675	77.676	42.2647	26.265	99.718	43.9781	26.13	99.387	43.5562	15.82	95.891	25.8483
			25.685	77.649	42.2805	26.275	99.766	43.993	26.14	99.444	43.5712	15.825	95.889	25.8582
			25.695	77.715	42.3037	26.285	99.686	44.0079	26.15	99.385	43.5862	15.83	95.863	25.8632
			25.705	77.728	42.3187	26.3	99.718	44.0295	26.16	99.424	43.6011	15.84	95.92	25.8798
			25.72	77.607	42.3419	26.31	99.773	44.0528	26.175	99.406	43.6309	15.855	95.97	25.9047
			25.73	77.665	42.3568	26.32	99.735	44.0685	26.185	99.389	43.6459	15.86	95.942	25.9147
			25.74	77.59	42.3718	26.33	99.752	44.0834	26.195	99.382	43.6608	15.865	95.882	25.9246
			25.755	77.604	42.4017	26.345	99.704	44.1067	26.205	99.41	43.6766	15.87	95.925	25.9296
			25.765	77.622	42.4166	26.355	99.749	44.1216	26.215	99.44	43.6932	15.88	95.912	25.9462
			25.775	77.625	42.4316	26.365	99.773	44.1448	26.23	99.364	43.723	15.895	95.993	25.9711
			25.785	77.58	42.4465	26.38	99.736	44.1664	26.24	99.428	43.738	15.9	95.943	25.9827
			25.8	77.562	42.4763	26.39	99.695	44.1814	26.255	99.38	43.7596	15.905	95.964	25.9877
			25.81	77.637	42.4913	26.4	99.728	44.1963	26.265	99.389	43.7828	15.91	95.948	25.9985
			25.82	77.565	42.507	26.41	99.789	44.2195	26.275	99.432	43.7977	15.915	96.023	26.0084
			25.83	77.642	42.522	26.425	99.664	44.2411	26.285	99.421	43.8127	15.92	96.001	26.0134
			25.84	77.608	42.5386	26.435	99.717	44.2561	26.3	99.44	43.8343	15.935	96.003	26.0383
			25.855	77.437	42.5684	26.445	99.681	44.271	26.31	99.397	43.8575	15.94	96.029	26.0499
			25.865	77.234	42.5834	26.455	99.792	44.295	26.32	99.428	43.8724	15.945	95.999	26.0549
			25.88	76.933	42.6049	26.47	99.705	44.3183	26.33	99.36	43.8873	15.95	96.042	26.0648
			25.89	76.777	42.6282	26.48	99.698	44.3332	26.345	99.433	43.9114	15.955	96.025	26.0748
			25.9	76.643	42.6431	26.49	99.666	44.3481	26.355	99.4	43.9263	15.96	96.001	26.0798
			25.91	76.614	42.6581	26.5	99.712	44.3631	26.365	99.374	43.9496	15.975	96.107	26.1047
			25.925	76.486	42.6797	26.515	99.731	44.3929	26.38	99.447	43.9712	15.98	96.046	26.1163
			25.935	76.446	42.7029	26.525	99.655	44.4079	26.39	99.38	43.9861	15.985	95.997	26.1213
			25.945	76.446	42.7178	26.535	99.719	44.4228	26.4	99.422	44.0011	15.99	96.044	26.1313
			25.955	76.42	42.7336	26.545	99.697	44.4377	26.41	99.356	44.0242	15.995	96.104	26.1412
			25.97	76.458	42.7568	26.56	99.712	44.4676	26.425	99.417	44.0458	16	96.012	26.1462
			25.98	76.384	42.7718	26.57	99.709	44.4826	26.435	99.381	44.0608	16.005	96.046	26.1578
			25.99	76.388	42.795	26.58	99.717	44.4975	26.445	99.423	44.0757	16.01	96.069	26.1628
			26.005	76.384	42.8166	26.595	99.676	44.5216	26.455	99.414	44.0989	16.015	96.095	26.1744
			26.015	76.387	42.8315	26.605	99.628	44.5448	26.47	99.388	44.123	16.02	96.039	26.1794
			26.025	76.351	42.8464	26.615	99.679	44.5598	26.48	99.443	44.1379	16.025	96.024	26.191
			26.035	76.336	42.8697	26.63	99.613	44.5813	26.49	99.378	44.1528	16.03	96.093	26.196
			26.05	76.387	42.8912	26.64	99.67	44.5962	26.5	99.429	44.1678	16.035	96.055	26.2076
			26.06	76.333	42.9062	26.65	99.665	44.6195	26.515	99.46	44.1977	16.04	96.044	26.2126
			26.07	76.37	42.9211	26.66	99.648	44.6344	26.525	99.44	44.2126	16.05	96.064	26.2316
			26.08	76.382	42.9444	26.675	99.697	44.656	26.535	99.422	44.2276	16.06	96.102	26.2482
			26.095	76.38	42.9684	26.685	99.666	44.6709	26.545	99.418	44.2425	16.07	96.109	26.2648
			26.105	76.404	42.9833	26.695	99.704	44.6942	26.56	99.446	44.2724	16.08	96.111	26.2814
			26.115	76.419	42.9983	26.705	99.65	44.7091	26.57	99.374	44.2873	16.085	96.09	26.2914
			26.125	76.427	43.0132	26.72	99.742	44.7331	26.58	99.44	44.3023	16.09	96.091	26.2964
			26.14	76.383	43.0431	26.73	99.703	44.7481	26.595	99.419	44.3255	16.095	96.142	26.308
			26.15	76.437	43.058	26.74	99.737	44.763	26.605	99.449	44.3495	16.1	96.074	26.313
			26.16	76.346	43.073	26.755	99.747	44.7929	26.615	99.473	44.3644	16.105	96.112	26.3246
			26.17	76.383	43.0879	26.765	99.677	44.8079	26.63	99.435	44.386	16.11	96.12	26.3296
			26.185	76.329	43.1178	26.775	99.732	44.8227	26.64	99.472	44.401	16.115	96.167	26.3411
			26.195	76.293	43.1327	26.785	99.706	44.8377	26.65	99.421	44.4242	16.12	96.128	26.3462
			26.205	76.272	43.1477	26.8	99.69	44.8676	26.66	99.449	44.4391	16.13	96.09	26.3644
			26.22	76.267	43.1717	26.81	99.673	44.8825	26.675	99.423	44.4607	16.14	96.103	26.381
			26.23	76.293	43.1949	26.82	99.714	44.8974	26.685	99.479	44.4756	16.15	96.073	26.3976
			26.24	76.264	43.2099	26.83	99.669	44.9124	26.695	99.465	44.4989	16.16	96.094	26.4142
			26.255	76.317	43.2315	26.84	99.688	44.929	26.705	99.438	44.5139	16.175	96.065	26.4374
			26.265	76.28	43.2464	26.855	99.722	44.9597	26.72	99.515	44.5371	16.185	95.989	26.4549
			26.275	76.241	43.2696	26.865	99.651	44.9746	26.73	99.437	44.552	16.195	96.052	26.4715
			26.285	76.266	43.2846	26.88	99.726	44.9962	26.74	99.5	44.5678	16.205	95.977	26.4881
			26.3	76.254	43.3061	26.89	99.736	45.0194	26.755	99.536	44.5977	16.21	96.022	26.498
			26.31	76.292	43.3211	26.9	99.697	45.0343	26.765	99.542	44.6126	16.22	96.024	26.5146
			26.32	75.909	43.3443	26.91	99.676	45.0493	26.775	99.512	44.6275	16.23	96.011	26.5312
			26.33	75.76	43.3593	26.925	99.702	45.0709	26.785	99.531	44.6424	16.24	96.03	26.5478
			26.345	75.535	43.3825	26.935	99.682	45.0941	26.8	99.544	44.6723	16.255	96.116	26.571
			26.355	75.468	43.3982	26.945	99.639	45.109	26.81	99.488	44.6872	16.265	96.013	26.5876
			26.365	75.373	43.4132	26.955	99.7	45.124	26.82	99.535	44.7022	16.275	96.082	26.6042
			26.38	75.287	43.4431	26.97	99.709	45.1472	26.83	99.489	44.7171	16.285	96.009	26.6208
			26.39	75.315	43.458	26.98	99.76	45.1621	26.84	99.484	44.7337	16.295	96.11	26.6374
			26.4	75.2	43.4729	26.99	99.757	45.1863	26.855	99.501	44.7636	16.3	96.044	26.649
			26.41	75.244	43.4879	27.005	99.756	45.2078	26.865	99.503	44.7785	16.305	96.057	26.654
			26.425	75.203	43.5177	27.015	99.817	45.2227	26.88	99.482	44.8009	16.31	96.056	26.6664
			26.435	75.152	43.5326	27.025	99.778	45.2377	26.89	99.464	44.8242	16.315	96.077	26.6714
			26.445	75.13	43.5476	27.035	99.745	45.2609	26.9	99.507	44.8391	16.32	96.036	26.683
			26.455	75.155	43.5625	27.05	99.777	45.2825	26.91	99.409	44.854	16.325	96.037	26.688
			26.465	75.116	43.5792	27.06	99.808	45.2974	26.925	99.408	44.8756	16.33	96.086	26.6996
			26.48	75.109	43.609	27.07	99.743	45.3123	26.935	99.458	44.8988	16.335	96.137	26.7046
			26.49	75.138	43.6248	27.08	99.732	45.3355	26.945	99.423	44.9138	16.345	96.084	26.7212
			26.505	75.031	43.6463	27.095	99.833	45.3588	26.955	99.462	44.9287	16.355	96.144	26.7378
			26.515	75.109	43.6696	27.105	99.746	45.3737	26.97	99.368	44.952	16.365	96.082	26.7544
			26.525	75.113	43.6845	27.115	99.816	45.3886	26.98	99.416	44.9669	16.375	96.215	26.771
			26.535	75.116	43.6994	27.125	99.739	45.4044	26.99	99.482	44.9901	16.38	96.144	26.7826
			26.55	75.089	43.721	27.14	99.77	45.4343	27.005	99.427	45.0125	16.385	96.168	26.7876
			26.56	75.076	43.7443	27.15	99.77	45.4493	27.015	99.409	45.0275	16.39	96.158	26.7992
			26.57	75.118	43.7592	27.16	99.789	45.4642	27.025	99.45	45.0424	16.395	96.213	26.8042
			26.58	75.033	43.7741	27.17	99.75	45.4791	27.035	99.505	45.0656	16.4	96.131	26.8158
			26.595	75.042	43.7974	27.185	99.741	45.5089	27.05	99.433	45.0872	16.405	96.15	26.8208
			26.605	75.007	43.8123	27.195	99.812	45.5239	27.06	99.496	45.1021	16.41	96.165	26.8324
			26.615	75.074	43.8356	27.205	99.742	45.5388	27.07	99.447	45.117	16.415	96.181	26.8374
			26.63	75.088	43.8579	27.22	99.745	45.5621	27.08	99.481	45.1403	16.425	96.165	26.8557
			26.64	75.009	43.8729	27.23	99.784	45.5853	27.095	99.415	45.1635	16.435	96.238	26.8723
			26.65	75.064	43.8878	27.24	99.785	45.6003	27.105	99.415	45.1784	16.445	96.142	26.8897
			26.66	75.067	43.9111	27.255	99.754	45.6227	27.115	99.384	45.1934	16.455	96.198	26.9063
			26.675	75.064	43.9326	27.265	99.7	45.6376	27.125	99.42	45.2083	16.46	96.193	26.9162
			26.685	75.065	43.9476	27.275	99.785	45.6608	27.14	99.419	45.2391	16.465	96.178	26.9212
			26.695	75.086	43.9625	27.285	99.7	45.6758	27.15	99.327	45.254	16.47	96.244	26.9328
			26.705	75.118	43.9857	27.3	99.739	45.6973	27.16	99.402	45.2689	16.475	96.236	26.9378
			26.72	75.039	44.009	27.31	99.694	45.7123	27.17	99.407	45.2839	16.48	96.193	26.9494
			26.73	75.088	44.0239	27.32	99.732	45.7355	27.185	99.374	45.3137	16.485	96.227	26.9544
			26.74	75.015	44.0389	27.33	99.764	45.7504	27.195	99.394	45.3287	16.49	96.246	26.966
			26.75	75.087	44.0538	27.345	99.693	45.7737	27.205	99.425	45.3436	16.495	96.271	26.971
			26.765	75.021	44.0845	27.355	99.741	45.7886	27.22	99.49	45.3668	16.505	96.202	26.9892
			26.775	74.981	44.0994	27.365	99.693	45.8036	27.23	99.386	45.39	16.515	96.274	27.0058
			26.785	74.956	44.1144	27.38	99.722	45.8334	27.24	99.419	45.405	16.525	96.223	27.0224
			26.795	74.99	44.1293	27.39	99.707	45.8492	27.255	99.421	45.4266	16.535	96.286	27.039
			26.81	75.002	44.1592	27.4	99.745	45.8641	27.265	99.456	45.4415	16.55	96.199	27.0622
			26.82	74.913	44.1741	27.41	99.703	45.8791	27.275	99.414	45.4639	16.56	96.249	27.0789
			26.83	74.987	44.189	27.425	99.691	45.9089	27.285	99.417	45.4788	16.57	96.236	27.0954
[truncated: 2,122 more rows]

## Sheet: KA6
Control Strands Tension Test
KA6 ,Sectional Area6mm² , N=kgf*9.8
1 ( Section length140mm)			2 (Section length135mm)			3 (Section length137mm)			4 (Section length135bmm)			5 (Section length134mm)			6 (Section length 134bmm)
time (s)	force (kgf)	Displacement(mm)	time (s)	force (kgf)	Displacement(mm)	time (s)	force (kgf)	Displacement(mm)	time (s)	force (kgf)	Displacement(mm)	time (s)	force (kgf)	Displacement(mm)	time (s)	force (kgf)	Displacement(mm)
0.085	10.983	0	0.075	65.608	0	0.09	71.488	0	0.005	0.337	0.16096	0.085	1.351	0	0.08	0.434	0
0.105	10.983	9e-05	0.095	65.592	0.0001	0.11	71.43	2e-05	0.02	0.744	0.1871	0.105	1.347	0.00014	0.1	0.434	0.0002
0.125	10.983	0.00017	0.115	65.538	0.0002	0.13	71.376	5e-05	0.035	1.335	0.20686	0.125	1.344	0.00028	0.115	0.434	0.0004
0.135	10.983	0.00026	0.13	65.553	0.00031	0.145	71.314	7e-05	0.055	2.321	0.23983	0.145	1.336	0.00041	0.13	0.434	0.00059
0.155	10.983	0.00043	0.145	65.432	0.00051	0.16	71.164	0.00012	0.075	6.134	0.27293	0.16	1.327	0.00069	0.145	0.434	0.00099
0.175	10.983	0.00061	0.155	65.425	0.00061	0.17	71.025	0.00014	0.095	8.974	0.30603	0.175	1.32	0.00097	0.155	0.434	0.00119
0.19	10.983	0.00078	0.175	65.397	0.00082	0.19	70.965	0.00019	0.11	11.92	0.33259	0.185	1.315	0.0011	0.175	0.434	0.00158
0.205	10.983	0.00104	0.19	65.327	0.00102	0.205	70.911	0.00027	0.13	16.419	0.36573	0.205	1.311	0.00152	0.19	0.434	0.00198
0.215	10.983	0.00122	0.205	65.235	0.00133	0.22	70.836	0.00034	0.145	20.391	0.39312	0.22	1.307	0.00193	0.205	0.434	0.00257
0.235	10.983	0.00148	0.215	65.242	0.00154	0.23	70.716	0.00039	0.155	23.022	0.40642	0.235	1.304	0.00235	0.215	0.434	0.00297
0.255	10.983	0.00174	0.235	65.21	0.00184	0.25	70.634	0.00046	0.175	26.278	0.4396	0.245	1.302	0.00262	0.235	0.434	0.00356
0.275	10.983	0.00208	0.255	65.182	0.00215	0.265	70.634	0.00053	0.19	29.222	0.46616	0.26	1.3	0.0029	0.255	0.434	0.00415
0.29	10.983	0.00226	0.275	65.121	0.00256	0.285	70.57	0.00058	0.205	33.326	0.49267	0.285	1.295	0.00331	0.275	0.434	0.00494
0.315	10.983	0.00252	0.29	65.103	0.00277	0.31	70.456	0.00068	0.215	36.319	0.50597	0.305	1.29	0.00386	0.29	0.434	0.00534
0.335	10.983	0.00286	0.315	65.017	0.00307	0.325	70.456	0.00075	0.235	39.653	0.53915	0.32	1.289	0.00414	0.31	0.434	0.00573
0.35	10.983	0.00304	0.335	64.936	0.00348	0.345	70.381	0.0008	0.255	43.094	0.57229	0.345	1.284	0.00456	0.33	0.434	0.00593
0.375	10.983	0.0033	0.35	64.916	0.00369	0.37	70.214	0.00089	0.275	46.521	0.60635	0.365	1.28	0.00511	0.37	0.434	0.00613
0.39	10.983	0.00356	0.375	64.845	0.00399	0.385	70.241	0.00094	0.29	47.921	0.63291	0.38	1.279	0.00525	0.39	0.434	0.0213
0.41	10.983	0.00373	0.39	64.853	0.0043	0.41	70.165	0.00101	0.315	50.4	0.67276	0.405	1.272	0.0058	0.41	0.434	0.0256
0.435	10.983	0.00408	0.415	64.733	0.00451	0.43	70.087	0.00111	0.335	52.786	0.7059	0.425	1.27	0.00594	0.43	0.435	0.05053
0.45	10.983	0.00434	0.435	64.715	0.00461	0.445	70.12	0.00116	0.35	54.194	0.73246	0.445	1.267	0.00607	0.445	0.435	0.07325
0.47	10.983	0.00451	0.475	64.839	0.00471	0.47	70.035	0.00123	0.375	57.994	0.77231	0.48	1.268	0.00621	0.47	0.436	0.11072
0.495	10.983	0.00486	0.495	65.321	0.01909	0.49	69.955	0.00133	0.39	59.502	0.79887	0.5	1.275	0.02147	0.49	0.439	0.14266
0.51	10.983	0.00503	0.515	65.689	0.0231	0.505	69.969	0.00135	0.41	61.69	0.83288	0.52	1.28	0.02576	0.505	0.44	0.16867
0.525	10.983	0.00512	0.53	66.819	0.03202	0.52	69.914	0.00145	0.435	64.873	0.8727	0.55	1.663	0.06186	0.52	0.908	0.19485
0.545	10.983	0.00521	0.55	71.36	0.05811	0.55	69.735	0.00154	0.45	66.351	0.89925	0.565	2.1	0.08542	0.55	8.905	0.241
0.58	10.983	0.00529	0.565	73.91	0.08137	0.565	69.76	0.00157	0.47	68.769	0.93244	0.58	3.421	0.11097	0.565	11.301	0.26751
0.6	10.984	0.01893	0.58	77.109	0.10589	0.58	69.708	0.00167	0.495	71.454	0.97229	0.61	10.83	0.15587	0.58	14.091	0.29403
0.62	10.984	0.02293	0.61	82.308	0.15054	0.61	69.547	0.00176	0.51	72.459	0.99884	0.63	15.005	0.1886	0.61	19.234	0.34126
0.635	10.985	0.03543	0.63	84.222	0.18318	0.63	69.527	0.00179	0.525	73.735	1.0254	0.645	18.671	0.2149	0.63	21.435	0.3744
0.65	12.859	0.05645	0.645	85.91	0.21032	0.645	69.492	0.00181	0.535	74.661	1.0387	0.67	24.448	0.25455	0.645	23.84	0.40096
0.66	16.139	0.06787	0.67	88.433	0.24988	0.685	69.578	0.00183	0.555	76.099	1.07267	0.69	27.917	0.28765	0.67	30.654	0.44081
0.68	21.171	0.09788	0.69	89.609	0.28298	0.705	69.949	0.01051	0.57	76.915	1.09927	0.705	31.853	0.31416	0.69	34.01	0.47399
0.695	23.913	0.12302	0.705	90.674	0.30949	0.725	70.393	0.02385	0.585	78.028	1.12578	0.73	37.644	0.35476	0.705	36.812	0.50055
0.71	27.155	0.1487	0.73	92.368	0.34926	0.745	72.022	0.0341	0.595	78.881	1.13908	0.75	41.096	0.38795	0.73	40.963	0.54119
0.72	29.505	0.1625	0.75	93.382	0.38249	0.76	74.049	0.0549	0.615	80.287	1.17227	0.765	42.8	0.4145	0.75	43.29	0.57434
0.74	33.282	0.19522	0.765	93.883	0.409	0.775	76.916	0.07796	0.63	81.104	1.19878	0.78	44.827	0.4411	0.765	44.567	0.60093
0.755	36.043	0.22157	0.78	94.602	0.43639	0.785	79.031	0.09005	0.645	82.188	1.22534	0.79	46.218	0.45436	0.78	47.05	0.62749
0.77	39.923	0.24796	0.79	95.189	0.44965	0.805	81.989	0.12123	0.675	84.118	1.27182	0.81	48.95	0.48754	0.79	49.218	0.64074
0.8	46.296	0.29432	0.81	96.023	0.48283	0.82	83.493	0.14766	0.69	84.835	1.29921	0.825	51.964	0.5141	0.81	52.335	0.67397
0.815	48.322	0.32083	0.825	96.417	0.50939	0.835	85.088	0.17371	0.705	85.775	1.32576	0.84	55.429	0.54061	0.825	53.999	0.70048
0.83	50.553	0.34734	0.84	97.017	0.53594	0.845	86.215	0.1868	0.735	87.593	1.37224	0.85	57.603	0.5547	0.84	56.03	0.72704
0.86	54.166	0.39462	0.85	97.462	0.54924	0.865	87.723	0.21974	0.755	88.415	1.40543	0.87	60.52	0.58788	0.85	57.311	0.74034
0.88	55.761	0.4278	0.87	98.099	0.58238	0.88	88.488	0.24613	0.77	89.154	1.43198	0.885	61.994	0.61448	0.87	59.202	0.77435
0.895	57.296	0.45436	0.885	98.491	0.60894	0.895	89.45	0.2726	0.795	90.467	1.47179	0.9	63.759	0.64104	0.885	60.25	0.80091
0.92	60.645	0.49417	0.9	98.906	0.63553	0.925	91.12	0.319	0.815	91.178	1.50581	0.91	64.869	0.65429	0.9	61.604	0.82747
0.94	63.17	0.52739	0.91	99.34	0.64962	0.94	91.711	0.34551	0.83	91.878	1.53237	0.93	66.488	0.68752	0.91	62.627	0.84072
0.955	65.359	0.55395	0.93	99.923	0.68285	0.955	92.324	0.3729	0.855	92.994	1.57222	0.945	67.381	0.71403	0.93	64.24	0.87395
0.98	68.544	0.59376	0.945	100.137	0.7094	0.985	93.573	0.41934	0.875	93.695	1.6054	0.96	68.551	0.74059	0.945	65.195	0.90046
1	70.259	0.62778	0.96	100.577	0.73592	1.005	94.193	0.45252	0.89	94.123	1.63196	0.97	69.406	0.75389	0.96	66.526	0.92706
1.015	71.158	0.65433	0.97	100.864	0.74922	1.02	94.743	0.47904	0.905	94.686	1.65852	0.99	70.822	0.7879	0.97	68.892	0.94031
1.03	72.254	0.68089	0.99	101.368	0.7824	1.035	95.179	0.50568	0.915	95.108	1.67181	1.005	71.665	0.81442	0.99	72.762	0.97433
1.045	73.297	0.70745	1.005	101.647	0.80896	1.05	95.711	0.53219	0.935	95.767	1.705	1.02	72.82	0.84101	1.005	74.582	1.00089
1.06	74.058	0.72733	1.02	101.957	0.83551	1.065	96.288	0.55207	0.95	96.137	1.73234	1.035	74.011	0.86757	1.02	76.528	1.02744
1.08	75.465	0.76056	1.035	102.301	0.86202	1.085	96.878	0.58613	0.965	96.577	1.7589	1.05	74.917	0.88745	1.035	78.056	1.054
1.1	76.654	0.79374	1.05	102.608	0.88279	1.105	97.443	0.61932	0.975	96.883	1.7722	1.07	76.755	0.92068	1.05	79.07	1.07392
1.12	77.871	0.82776	1.07	103.029	0.91601	1.125	98.049	0.6525	0.995	97.41	1.80538	1.09	78.222	0.95386	1.07	80.654	1.10711
1.135	78.619	0.85431	1.09	103.428	0.94915	1.14	98.404	0.67906	1.01	97.724	1.83194	1.11	79.649	0.98705	1.09	81.719	1.14029
1.15	79.593	0.88087	1.11	103.831	0.98238	1.155	98.785	0.70561	1.025	98.139	1.85849	1.13	80.796	1.02106	1.11	82.682	1.17348
1.165	80.535	0.90746	1.13	104.028	1.01556	1.17	99.171	0.73217	1.04	98.537	1.88505	1.145	81.94	1.04762	1.13	83.42	1.20745
1.18	81.181	0.92735	1.145	104.239	1.04212	1.185	99.615	0.75209	1.055	98.838	1.90493	1.16	83.063	1.07417	1.145	84.125	1.23401
1.2	82.503	0.96053	1.16	104.494	1.06867	1.205	100.122	0.78528	1.075	99.366	1.93816	1.175	84.147	1.10073	1.16	84.771	1.2606
1.22	83.612	0.99376	1.175	104.753	1.09606	1.225	100.615	0.81925	1.095	99.733	1.97218	1.19	85.127	1.12066	1.175	85.471	1.28716
1.24	84.702	1.02694	1.19	104.938	1.11599	1.245	101.114	0.85248	1.115	100.123	2.0054	1.21	86.322	1.1538	1.19	86.2	1.30709
1.255	85.344	1.05429	1.21	105.26	1.14917	1.26	101.397	0.87903	1.13	100.354	2.03191	1.23	87.501	1.18698	1.21	87.123	1.34027
1.27	86.11	1.08084	1.23	105.531	1.18236	1.275	101.74	0.90559	1.145	100.674	2.05847	1.25	88.634	1.22104	1.23	88.053	1.37345
1.285	86.827	1.1074	1.25	105.757	1.21554	1.29	102.086	0.93214	1.16	100.991	2.08503	1.265	89.286	1.2476	1.25	88.909	1.40664
1.3	87.382	1.12733	1.265	105.779	1.24209	1.305	102.441	0.95207	1.175	101.222	2.10491	1.28	90.141	1.27411	1.265	89.401	1.43403
1.32	88.459	1.16051	1.28	106.003	1.26861	1.325	102.875	0.98525	1.195	101.653	2.13814	1.295	90.877	1.30071	1.28	90.071	1.46058
1.34	89.338	1.19369	1.295	106.266	1.2952	1.345	103.269	1.01844	1.215	101.95	2.17132	1.31	91.396	1.32059	1.295	90.754	1.48709
1.36	90.182	1.22692	1.31	106.343	1.31513	1.365	103.657	1.05246	1.235	102.267	2.20534	1.33	92.46	1.35382	1.31	91.264	1.50702
1.38	90.744	1.26006	1.33	106.678	1.34911	1.38	103.828	1.07901	1.255	102.516	2.23852	1.35	93.306	1.387	1.33	92.262	1.5402
1.395	91.311	1.28749	1.35	106.873	1.38233	1.395	104.096	1.10557	1.27	102.765	2.26512	1.37	94.11	1.42019	1.35	93.02	1.57343
1.41	91.887	1.31405	1.37	107.049	1.41552	1.41	104.393	1.13212	1.285	103.016	2.29163	1.385	94.575	1.44753	1.37	93.713	1.60661
1.425	92.45	1.34056	1.385	107.1	1.44207	1.425	104.631	1.15205	1.3	103.271	2.31819	1.4	95.093	1.47409	1.385	94.149	1.63317
1.44	93	1.36049	1.4	107.225	1.46863	1.445	104.981	1.18527	1.315	103.476	2.33807	1.415	95.609	1.50064	1.4	94.728	1.66056
1.46	93.676	1.39367	1.415	107.439	1.49518	1.465	105.309	1.21842	1.335	103.693	2.3713	1.43	95.983	1.52057	1.415	95.304	1.68711
1.48	94.245	1.42686	1.43	107.513	1.51507	1.485	105.577	1.25247	1.355	103.919	2.40531	1.45	96.748	1.55375	1.43	95.737	1.70704
1.5	94.792	1.46004	1.45	107.787	1.54913	1.505	105.839	1.28566	1.375	104.163	2.43854	1.47	97.341	1.58698	1.45	96.542	1.74018
1.515	95.14	1.48659	1.47	107.92	1.58231	1.52	106.029	1.31217	1.39	104.315	2.46505	1.49	97.904	1.62016	1.47	97.104	1.77341
1.53	95.588	1.51398	1.49	108.047	1.61549	1.535	106.143	1.33877	1.405	104.517	2.49161	1.505	98.183	1.64672	1.49	97.683	1.80659
1.545	96.029	1.54054	1.505	108.161	1.64205	1.55	106.335	1.36532	1.42	104.73	2.51816	1.52	98.55	1.67411	1.505	98.03	1.83315
1.56	96.347	1.56047	1.52	108.276	1.66865	1.565	106.617	1.38521	1.435	104.87	2.53805	1.535	98.923	1.70066	1.52	98.496	1.85966
1.58	96.969	1.59365	1.535	108.441	1.69516	1.585	106.826	1.41839	1.455	105.102	2.57123	1.55	99.203	1.72055	1.535	98.945	1.88705
1.6	97.378	1.62687	1.55	108.557	1.71509	1.605	107.021	1.45162	1.475	105.279	2.60446	1.57	99.767	1.75377	1.55	99.287	1.90698
1.62	97.809	1.66006	1.57	108.769	1.74827	1.625	107.256	1.48559	1.495	105.491	2.63848	1.59	100.213	1.78696	1.57	99.848	1.9402
1.635	98.084	1.68657	1.59	108.897	1.78229	1.64	107.473	1.51219	1.51	105.624	2.66503	1.61	100.619	1.82014	1.59	100.279	1.97338
1.65	98.433	1.71317	1.61	109.087	1.81551	1.655	107.568	1.53875	1.525	105.804	2.69159	1.63	100.871	1.85332	1.61	100.743	2.00657
1.665	98.776	1.74052	1.63	109.14	1.8487	1.67	107.7	1.5653	1.54	105.988	2.71818	1.645	101.158	1.87988	1.63	101.108	2.03979
1.68	99.032	1.7604	1.645	109.265	1.87525	1.685	107.875	1.58523	1.555	106.125	2.73807	1.66	101.462	1.90723	1.645	101.467	2.06631
1.7	99.483	1.79363	1.66	109.4	1.90181	1.705	108.086	1.61837	1.575	106.379	2.77125	1.675	101.756	1.93382	1.66	101.827	2.0937
1.72	99.778	1.82685	1.675	109.521	1.92832	1.725	108.308	1.6516	1.595	106.542	2.80444	1.69	102.044	1.95375	1.675	102.162	2.12025
1.74	100.109	1.85999	1.69	109.599	1.94825	1.745	108.517	1.68478	1.615	106.701	2.83762	1.71	102.403	1.98693	1.69	102.433	2.14014
1.755	100.326	1.88655	1.71	109.781	1.98143	1.76	108.627	1.71213	1.63	106.797	2.86501	1.73	102.712	2.02016	1.71	102.783	2.17336
1.77	100.603	1.9131	1.73	109.942	2.01545	1.775	108.732	1.73868	1.645	106.952	2.89156	1.75	102.956	2.05334	1.73	103.144	2.20655
1.785	100.871	1.93966	1.75	110.079	2.04867	1.79	108.824	1.76524	1.66	107.111	2.91812	1.765	103.102	2.07986	1.75	103.502	2.23973
1.8	101.078	1.96042	1.765	110.021	2.07523	1.805	109.05	1.78516	1.675	107.229	2.93809	1.78	103.329	2.10641	1.765	103.713	2.26628
1.82	101.44	1.9936	1.78	110.154	2.10178	1.825	109.159	1.81835	1.695	107.456	2.97123	1.795	103.559	2.1338	1.78	103.985	2.29284
1.84	101.681	2.02679	1.795	110.341	2.12834	1.845	109.36	1.85157	1.715	107.633	3.00441	1.81	103.722	2.15369	1.795	104.239	2.32023
1.86	101.944	2.05997	1.81	110.387	2.14827	1.865	109.544	1.88476	1.735	107.768	3.0376	1.83	104.074	2.18691	1.81	104.392	2.34011
1.88	102.166	2.09315	1.83	110.601	2.18141	1.88	109.626	1.91131	1.755	107.865	3.07078	1.85	104.445	2.22009	1.83	104.694	2.37334
1.895	102.401	2.11975	1.85	110.728	2.21459	1.895	109.739	1.9387	1.77	107.972	3.09821	1.87	104.985	2.25332	1.85	104.967	2.40652
1.91	102.638	2.14627	1.87	110.784	2.24861	1.91	109.825	1.96359	1.785	108.102	3.12477	1.885	105.255	2.27988	1.87	105.253	2.43971
1.925	102.861	2.17365	1.885	110.785	2.27516	1.925	109.998	1.98347	1.8	108.243	3.15128	1.9	105.625	2.30639	1.885	105.423	2.46626
1.94	103.065	2.19358	1.9	110.873	2.30176	1.95	110.081	2.02499	1.815	108.371	3.17121	1.915	105.946	2.33294	1.9	105.639	2.49282
1.96	103.27	2.22676	1.915	111.041	2.32832	1.97	110.181	2.05818	1.835	108.53	3.20439	1.93	106.011	2.3537	1.915	105.858	2.51937
1.98	103.456	2.25995	1.93	111.067	2.34824	1.99	110.277	2.09136	1.855	108.66	3.23757	1.95	106.358	2.38689	1.93	105.996	2.54009
2	103.671	2.29313	1.95	111.264	2.38143	2.01	110.446	2.12455	1.875	108.767	3.27076	1.97	106.548	2.42007	1.95	106.223	2.57328
2.02	103.861	2.32632	1.97	111.333	2.41461	2.03	110.577	2.15856	1.89	108.822	3.29819	1.99	106.752	2.45326	1.97	106.421	2.6065
2.04	104.096	2.3595	1.99	111.407	2.44863	2.05	110.715	2.19179	1.905	108.889	3.32474	2.01	106.905	2.48644	1.99	106.645	2.63968
2.06	104.326	2.39356	2.01	111.518	2.48181	2.07	110.855	2.22497	1.92	108.988	3.3513	2.03	107.087	2.51962	2.01	106.822	2.67287
2.08	104.517	2.4267	2.03	111.585	2.515	2.09	110.97	2.25816	1.935	109.064	3.37118	2.05	107.291	2.55281	2.03	107.051	2.70609
2.1	104.671	2.45993	2.05	111.729	2.54818	2.11	111.056	2.29138	1.955	109.245	3.40437	2.07	107.488	2.58682	2.05	107.263	2.73928
2.12	104.842	2.49311	2.07	111.872	2.5814	2.13	111.188	2.32456	1.975	109.389	3.43759	2.09	107.646	2.62005	2.07	107.426	2.77329
2.135	104.996	2.51966	2.09	111.992	2.61459	2.145	111.28	2.35112	1.995	109.536	3.47073	2.11	107.779	2.65323	2.09	107.565	2.80648
2.155	105.195	2.55285	2.11	112.077	2.64777	2.165	111.351	2.3851	2.01	109.61	3.49729	2.13	107.991	2.68646	2.11	107.728	2.83966
2.175	105.389	2.58603	2.13	112.237	2.68179	2.185	111.478	2.41832	2.03	109.714	3.53131	2.145	108.075	2.71301	2.13	107.957	2.87285
2.195	105.581	2.62009	2.145	112.197	2.70834	2.205	111.656	2.4515	2.05	109.799	3.56449	2.165	108.163	2.7462	2.145	108.061	2.8994
2.215	105.744	2.65327	2.165	112.29	2.74153	2.225	111.736	2.48469	2.07	109.882	3.59776	2.185	108.308	2.77938	2.165	108.258	2.93263
2.235	105.874	2.68642	2.185	112.414	2.77471	2.245	111.749	2.51787	2.09	109.999	3.63094	2.205	108.477	2.8134	2.185	108.545	2.96577
2.26	106.016	2.72627	2.205	112.57	2.80794	2.26	111.879	2.54443	2.11	110.134	3.66408	2.225	108.631	2.84658	2.205	108.935	2.99978
2.28	106.159	2.75945	2.225	112.667	2.84112	2.28	111.977	2.57765	2.135	110.299	3.70394	2.245	108.734	2.87977	2.225	109.223	3.03301
2.3	106.33	2.79268	2.245	112.741	2.8743	2.3	112.067	2.61167	2.155	110.43	3.73712	2.26	108.917	2.90632	2.245	109.456	3.06619
2.32	106.502	2.82586	2.26	112.859	2.90169	2.32	112.181	2.64481	2.175	110.53	3.77114	2.28	109.042	2.93955	2.26	109.629	3.09275
2.34	106.673	2.85988	2.28	112.946	2.93488	2.34	112.336	2.67804	2.195	110.612	3.80432	2.3	109.134	2.97273	2.28	109.726	3.12593
2.36	106.81	2.89306	2.3	113.038	2.9681	2.36	112.448	2.71122	2.215	110.684	3.83751	2.32	109.222	3.00591	2.3	109.821	3.15912
2.38	106.941	2.92621	2.32	113.132	3.00129	2.385	112.578	2.75103	2.235	110.777	3.87073	2.34	109.375	3.03993	2.32	109.996	3.1923
2.395	107.005	2.9528	2.34	113.244	3.03447	2.405	112.718	2.78422	2.255	110.924	3.90387	2.36	109.514	3.07311	2.34	110.164	3.22632
2.415	107.135	2.98599	2.36	113.367	3.06765	2.425	112.786	2.81744	2.27	110.989	3.93047	2.385	109.546	3.11297	2.36	110.278	3.25954
2.435	107.295	3.01917	2.385	113.434	3.10747	2.445	112.833	2.85146	2.29	111.119	3.96365	2.405	109.689	3.14615	2.385	110.443	3.29936
2.455	107.464	3.05235	2.405	113.569	3.14152	2.465	112.91	2.88464	2.31	111.259	3.99767	2.425	109.859	3.17934	2.405	110.545	3.33258
2.475	107.621	3.08637	2.425	113.692	3.17471	2.485	113.03	2.91787	2.33	111.536	4.03085	2.445	109.929	3.21252	2.425	110.653	3.36572
2.495	107.753	3.1196	2.445	113.752	3.20789	2.51	113.144	2.95768	2.35	111.73	4.06408	2.465	110.005	3.24654	2.445	110.761	3.39895
2.51	107.845	3.14611	2.465	113.85	3.24108	2.53	113.215	2.99086	2.37	111.883	4.09726	2.485	110.093	3.27976	2.465	110.899	3.43297
2.53	107.936	3.17929	2.485	113.99	3.27426	2.55	113.341	3.02405	2.385	112.031	4.12378	2.51	110.251	3.31957	2.485	111.049	3.46615
2.55	108.024	3.21252	2.51	114.169	3.31411	2.57	113.498	3.05723	2.405	112.152	4.15696	2.53	110.327	3.3528	2.51	111.181	3.50596
2.57	108.139	3.2457	2.53	114.221	3.34813	2.59	113.563	3.09125	2.425	112.266	4.19019	2.55	110.43	3.38598	2.53	111.311	3.53914
2.59	108.273	3.27889	2.55	114.319	3.38131	2.61	113.609	3.12443	2.445	112.353	4.2242	2.57	110.566	3.41917	2.55	111.469	3.57233
2.61	108.404	3.31295	2.57	114.454	3.41454	2.63	113.748	3.15762	2.465	112.483	4.25576	2.59	110.69	3.45235	2.57	111.576	3.60555
2.635	108.554	3.35272	2.59	114.557	3.44768	2.645	113.818	3.18421	2.485	112.538	4.29061	2.61	110.787	3.48633	2.59	111.665	3.63878
2.655	108.676	3.38594	2.61	114.629	3.48091	2.66	113.905	3.20747	2.51	112.651	4.32876	2.63	110.948	3.51955	2.61	111.739	3.67275
2.675	108.771	3.41912	2.63	114.791	3.51409	2.675	113.861	3.23399	2.53	112.791	4.36194	2.645	111.024	3.54611	2.63	111.915	3.70594
2.695	108.852	3.45231	2.645	114.787	3.54065	2.69	113.944	3.25725	2.55	112.9	4.39512	2.665	111.077	3.57929	2.645	111.893	3.73249
2.715	108.934	3.48549	2.665	114.841	3.57466	2.705	114.092	3.28381	2.57	112.97	4.42918	2.685	111.158	3.61252	2.665	111.987	3.76568
2.735	109.043	3.51955	2.685	114.934	3.6078	2.72	114.178	3.30786	2.59	113.055	4.46237	2.705	111.283	3.6457	2.685	112.119	3.79886
2.76	109.179	3.5594	2.705	115.022	3.64103	2.735	114.195	3.33437	2.61	113.179	4.49555	2.725	111.397	3.67888	2.705	112.246	3.83204
2.78	109.299	3.59255	2.725	115.143	3.67426	2.75	114.284	3.35759	2.635	113.268	4.53536	2.745	111.496	3.7129	2.725	112.329	3.86527
2.8	109.442	3.62573	2.745	115.24	3.70744	2.77	114.417	3.39082	2.655	113.34	4.56855	2.76	111.612	3.73941	2.745	112.397	3.89925
2.82	109.743	3.65896	2.76	115.298	3.73399	2.79	114.513	3.424	2.675	113.453	4.60173	2.78	111.728	3.77264	2.76	112.525	3.92584
2.84	109.971	3.69214	2.78	115.419	3.76718	2.81	114.571	3.45719	2.695	113.557	4.63491	2.8	111.821	3.80582	2.78	112.573	3.95907
2.86	110.079	3.72532	2.8	115.452	3.8012	2.83	114.651	3.49041	2.715	113.625	4.66897	2.82	111.875	3.83905	2.8	112.661	3.99221
2.88	110.319	3.7593	2.82	115.503	3.83438	2.85	114.749	3.52443	2.735	113.695	4.70216	2.84	111.965	3.87223	2.82	112.784	4.02539
2.895	110.39	3.7859	2.84	115.607	3.86756	2.87	114.846	3.55761	2.755	113.867	4.73534	2.86	112.134	3.90537	2.84	112.926	4.05862
2.915	110.477	3.81908	2.86	115.729	3.90075	2.88	114.919	3.5742	2.77	113.847	4.76194	2.885	112.163	3.94606	2.86	113.031	4.09264
2.935	110.624	3.85226	2.885	115.825	3.94056	2.895	114.906	3.60076	2.79	113.938	4.79508	2.905	112.271	3.97924	2.885	113.153	4.13245
2.955	110.775	3.88545	2.905	115.973	3.97383	2.91	114.984	3.62402	2.81	114.061	4.82826	2.925	112.384	4.01247	2.905	113.283	4.16563
2.975	110.877	3.91867	2.925	116.07	4.00701	2.925	115.133	3.65053	2.83	114.124	4.86145	2.945	112.493	4.04565	2.925	113.357	4.19882
2.995	110.938	3.95186	2.945	116.153	4.04098	2.94	115.216	3.6738	2.85	114.17	4.8955	2.965	112.549	4.07884	2.945	113.406	4.232
3.01	111.086	3.97924	2.965	116.206	4.07421	2.955	115.199	3.70031	2.87	114.227	4.92869	2.985	112.622	4.11202	2.965	113.484	4.26522
3.03	111.143	4.01243	2.985	116.271	4.10739	2.97	115.263	3.72357	2.885	114.347	4.95524	3.01	112.764	4.15267	2.985	113.618	4.29841
3.05	111.189	4.04561	3.01	116.48	4.14725	2.985	115.387	3.75096	2.905	114.388	4.98843	3.03	112.853	4.18585	3.01	113.702	4.3391
3.07	111.291	4.0788	3.03	116.559	4.18043	3	115.436	3.77418	2.925	114.498	5.02165	3.05	112.945	4.21908	3.03	113.796	4.37224
3.09	111.421	4.11198	3.05	116.633	4.21361	3.02	115.462	3.80736	2.945	114.622	5.05479	3.07	113.057	4.25226	3.05	113.928	4.40542
3.11	111.506	4.1452	3.07	116.751	4.2468	3.04	115.534	3.84059	2.965	114.775	5.08798	3.09	113.174	4.28544	3.07	114.049	4.43865
3.135	111.562	4.18585	3.09	116.842	4.28077	3.06	115.659	3.87373	2.985	114.834	5.122	3.11	113.216	4.31867	3.09	114.12	4.47183
3.155	111.669	4.21908	3.11	116.926	4.314	3.08	115.766	3.90692	3.01	114.895	5.16185	3.13	113.329	4.35185	3.11	114.189	4.50506
3.175	111.766	4.25222	3.13	117.072	4.34722	3.1	115.847	3.94014	3.03	114.998	5.19503	3.145	113.407	4.3792	3.13	114.317	4.5382
3.195	111.834	4.2854	3.145	117.099	4.37378	3.12	115.893	3.97416	3.05	115.076	5.22822	3.165	113.47	4.41238	3.145	114.283	4.56559
3.215	111.93	4.31858	3.165	117.183	4.40696	3.13	115.956	3.99075	3.07	115.152	5.26144	3.185	113.543	4.44561	3.165	114.375	4.59877
3.235	112.053	4.35177	3.185	117.235	4.44015	3.145	116.043	4.01731	3.09	115.21	5.29463	3.205	113.682	4.47879	3.185	114.498	4.63195
3.26	112.101	4.39162	3.205	117.315	4.47333	3.16	116.134	4.04053	3.11	115.302	5.3286	3.225	113.841	4.51198	3.205	114.619	4.66518
3.28	112.14	4.42564	3.225	117.417	4.50735	3.175	116.064	4.06708	3.135	115.422	5.36846	3.245	113.927	4.54516	3.225	114.703	4.69836
3.3	112.288	4.45887	3.245	117.526	4.54053	3.19	116.133	4.09034	3.155	115.489	5.40164	3.26	114.015	4.57171	3.245	114.788	4.73155
3.32	112.412	4.49205	3.26	117.595	4.56709	3.205	116.297	4.11686	3.175	115.615	5.43486	3.28	114.139	4.60573	3.26	114.875	4.7581
3.34	112.462	4.52523	3.28	117.696	4.60027	3.22	116.356	4.14008	3.195	115.744	5.46805	3.3	114.191	4.63896	3.28	114.942	4.79212
3.36	112.513	4.55842	3.3	117.719	4.6335	3.235	116.371	4.16667	3.215	115.813	5.50123	3.32	114.272	4.67214	3.3	115.008	4.8253
3.38	112.666	4.59156	3.32	117.786	4.66668	3.25	116.44	4.19073	3.235	115.859	5.53437	3.34	114.371	4.70532	3.32	115.111	4.85849
3.395	112.724	4.61816	3.34	117.872	4.69986	3.27	116.521	4.22391	3.255	116.079	5.56839	3.36	114.461	4.73851	3.34	115.213	4.89167
3.415	112.777	4.65217	3.36	117.97	4.73388	3.29	116.626	4.2571	3.27	116.002	5.59499	3.385	114.546	4.77836	3.36	115.307	4.9249
3.435	112.878	4.68536	3.385	118.036	4.77369	3.31	116.695	4.29032	3.29	116.07	5.62821	3.405	114.634	4.81155	3.385	115.388	4.96471
3.455	112.965	4.71854	3.405	118.171	4.80692	3.33	116.72	4.3235	3.31	116.196	5.66136	3.425	114.762	4.84556	3.405	115.519	4.99872
3.475	113.052	4.75172	3.425	118.318	4.8401	3.35	116.779	4.35669	3.33	116.297	5.69458	3.445	114.862	4.87875	3.425	115.599	5.03191
3.495	113.118	4.78491	3.445	118.432	4.87329	3.37	116.897	4.38987	3.35	116.386	5.72776	3.465	114.915	4.91193	3.445	115.653	5.06509
3.51	113.254	4.8115	3.465	118.446	4.90647	3.38	116.927	4.40646	3.37	116.407	5.76095	3.485	114.947	4.94511	3.465	115.713	5.09832
3.53	113.346	4.84469	3.485	118.497	4.94049	3.395	116.929	4.43385	3.385	116.538	5.7883	3.51	115.098	4.98497	3.485	115.815	5.1315
3.55	113.413	4.87871	3.51	118.693	4.98034	3.41	117.006	4.45707	3.405	116.593	5.82152	3.53	115.128	5.01819	3.51	115.953	5.17131
3.57	113.5	4.91189	3.53	118.731	5.01352	3.425	117.189	4.48363	3.425	116.637	5.8547	3.55	115.181	5.05217	3.53	116.052	5.2045
3.59	113.637	4.94507	3.55	118.789	5.04671	3.44	117.294	4.50689	3.445	116.699	5.88789	3.57	115.312	5.08535	3.55	116.158	5.23851
3.61	113.729	4.97826	3.57	118.89	5.07989	3.455	117.234	4.53344	3.465	116.817	5.92111	3.59	115.44	5.11854	3.57	116.265	5.27174
3.635	113.756	5.01807	3.59	119.008	5.11312	3.47	117.297	4.55666	3.485	116.894	5.9543	3.61	115.537	5.15172	3.59	116.327	5.30492
3.655	113.865	5.05125	3.61	119.122	5.1463	3.485	117.375	4.58322	3.51	116.949	5.99411	3.63	115.589	5.1849	3.61	116.41	5.33811
3.675	113.939	5.08527	3.63	119.181	5.18032	3.5	117.439	4.60648	3.53	117.045	6.02813	3.645	115.718	5.21146	3.63	116.543	5.37133
3.695	113.991	5.11849	3.645	119.192	5.20683	3.52	117.51	4.6405	3.55	117.151	6.06131	3.665	115.795	5.24468	3.645	116.525	5.39785
3.715	114.022	5.15168	3.665	119.285	5.24006	3.54	117.562	4.67368	3.57	117.231	6.09454	3.685	115.85	5.2787	3.665	116.603	5.43107
3.735	114.142	5.18486	3.685	119.357	5.27324	3.56	117.657	4.70683	3.59	117.285	6.12768	3.705	115.952	5.31188	3.685	116.732	5.46509
3.76	114.212	5.22467	3.705	119.477	5.30647	3.58	117.778	4.74005	3.61	117.362	6.1609	3.725	116.048	5.34511	3.705	116.857	5.49827
3.78	114.253	5.2579	3.725	119.599	5.33965	3.6	117.882	4.77323	3.635	117.509	6.20071	3.745	116.15	5.37829	3.725	116.935	5.53141
3.8	114.363	5.29192	3.745	119.681	5.37283	3.62	117.936	4.80642	3.655	117.564	6.23473	3.76	116.244	5.40481	3.745	116.975	5.5646
3.82	114.477	5.3251	3.76	119.708	5.40022	3.63	117.971	4.82301	3.675	117.654	6.26796	3.78	116.384	5.43803	3.76	117.08	5.59119
3.84	114.584	5.35828	3.78	119.811	5.43336	3.645	118.095	4.84957	3.695	117.784	6.30114	3.8	116.454	5.47122	3.78	117.105	5.62442
3.86	114.665	5.39147	3.8	119.863	5.46659	3.66	118.147	4.87366	3.715	117.853	6.33428	3.82	116.492	5.50523	3.8	117.132	5.65756
3.88	114.79	5.42465	3.82	119.917	5.49981	3.675	118.117	4.90022	3.735	117.891	6.36751	3.84	116.558	5.53842	3.82	117.232	5.69162
3.895	114.853	5.45121	3.84	119.994	5.53296	3.69	118.186	4.92344	3.755	118.058	6.40069	3.86	116.709	5.57156	3.84	117.327	5.7248
3.915	114.912	5.48443	3.86	120.093	5.56614	3.705	118.288	4.94999	3.77	118.048	6.42725	3.885	116.713	5.61145	3.86	117.422	5.75799
3.935	114.983	5.51841	3.885	120.19	5.60679	3.72	118.367	4.97321	3.79	118.076	6.46126	3.905	116.806	5.64464	3.885	117.481	5.7978
3.955	115.074	5.55163	3.905	120.277	5.64001	3.735	118.387	4.99977	3.81	118.159	6.49445	3.925	116.947	5.67782	3.905	117.609	5.83098
3.975	115.184	5.58482	3.925	120.388	5.67319	3.75	118.453	5.02299	3.83	118.29	6.52767	3.945	117.034	5.71184	3.925	117.689	5.86417
3.995	115.267	5.618	3.945	120.484	5.70642	3.77	118.552	5.05617	3.85	118.39	6.56082	3.965	117.109	5.74502	3.945	117.741	5.89818
4.015	115.265	5.65118	3.965	120.568	5.7396	3.79	118.667	5.09023	3.87	118.405	6.59404	3.985	117.157	5.77821	3.965	117.801	5.93141
4.035	115.331	5.68437	3.985	120.639	5.77279	3.81	118.721	5.12341	3.885	118.486	6.6206	4.01	117.256	5.81806	3.985	117.9	5.96459
4.055	115.431	5.71755	4.01	120.793	5.81264	3.83	118.74	5.15656	3.905	118.552	6.65378	4.03	117.374	5.85124	4.01	118.059	6.00441
4.075	115.531	5.75157	4.03	120.873	5.84666	3.85	118.823	5.18978	3.925	118.607	6.6878	4.05	117.472	5.88443	4.03	118.193	6.03763
4.095	115.576	5.78479	4.05	120.99	5.87984	3.87	118.951	5.22296	3.945	118.672	6.72102	4.07	117.553	5.91765	4.05	118.266	6.07082
4.115	115.605	5.81802	4.07	121.06	5.91303	3.88	119.033	5.2396	3.965	118.798	6.75421	4.09	117.607	5.95167	4.07	118.324	6.104
4.14	115.763	5.85779	4.09	121.093	5.94621	3.895	119.005	5.26615	3.985	118.858	6.78739	4.11	117.701	5.98481	4.09	118.359	6.13802
4.16	115.821	5.89097	4.11	121.13	5.97939	3.91	119.069	5.28937	4.015	118.984	6.83387	4.13	117.789	6.01804	4.11	118.457	6.17124
4.18	115.872	5.92416	4.13	121.237	6.01258	3.925	119.22	5.31672	4.035	119.029	6.86706	4.145	117.888	6.04459	4.13	118.595	6.20438
4.2	115.947	5.95738	4.145	121.3	6.03917	3.94	119.277	5.34002	4.055	119.083	6.90103	4.16	117.914	6.07111	4.145	118.553	6.23094
4.22	116.071	5.9914	4.16	121.309	6.06656	3.955	119.244	5.36654	4.075	119.195	6.93426	4.17	117.973	6.08441	4.16	118.626	6.25749
4.24	116.171	6.02458	4.17	121.451	6.07982	3.97	119.304	5.38976	4.095	119.293	6.96744	4.185	118.034	6.11096	4.17	118.69	6.27079
4.26	116.249	6.05777	4.185	121.395	6.10633	3.985	119.355	5.41631	4.115	119.411	7.00062	4.2	118.145	6.13752	4.185	118.678	6.29731
4.28	116.372	6.09095	4.2	121.502	6.13293	4	119.462	5.43953	4.135	119.472	7.03385	4.21	118.12	6.15077	4.2	118.719	6.32386
4.3	116.461	6.12418	4.21	121.56	6.14619	4.01	119.425	5.45613	4.155	119.605	7.06703	4.225	118.234	6.1782	4.21	118.86	6.33799
4.32	116.466	6.15736	4.225	121.605	6.17274	4.03	119.542	5.48935	4.175	119.697	7.10022	4.24	118.271	6.20472	4.225	118.91	6.36455
4.34	116.505	6.19138	4.24	121.606	6.1993	4.05	119.649	5.52253	4.195	119.745	7.13423	4.25	118.304	6.21797	4.24	118.943	6.3911
4.36	116.567	6.22456	4.25	121.772	6.21255	4.07	119.706	5.55655	4.215	119.81	7.16742	4.265	118.402	6.24453	4.25	119.085	6.40436
4.38	116.698	6.25774	4.265	121.742	6.23911	4.09	119.781	5.58978	4.235	119.878	7.2006	4.285	118.433	6.27771	4.265	119.021	6.43092
4.395	116.804	6.2843	4.285	121.791	6.27229	4.11	119.821	5.62296	4.255	119.962	7.23379	4.305	118.474	6.3109	4.285	119.065	6.4641
4.41	116.9	6.31085	4.305	121.86	6.30635	4.13	119.916	5.6561	4.27	119.966	7.26038	4.325	118.589	6.34412	4.305	119.211	6.49728
4.42	116.816	6.32415	4.325	121.966	6.33954	4.145	120.035	5.6827	4.285	120.027	7.28694	4.345	118.703	6.37735	4.325	119.343	6.53051
4.435	116.848	6.35067	4.345	122.041	6.37272	4.16	120.032	5.70592	4.295	120.111	7.30019	4.365	118.803	6.41132	4.345	119.405	6.56448
4.45	116.962	6.37722	4.365	122.135	6.4059	4.17	120.107	5.72247	4.31	120.076	7.32675	4.39	118.86	6.45113	4.365	119.454	6.59771
4.46	116.954	6.39048	4.39	122.273	6.44576	4.185	120.158	5.74907	4.325	120.143	7.35414	4.41	118.977	6.48432	4.39	119.658	6.63756
4.475	117.095	6.41787	4.41	122.396	6.47894	4.2	120.252	5.77312	4.335	120.241	7.36739	4.43	119.027	6.51754	4.41	119.69	6.67075
4.49	117.125	6.44442	4.43	122.493	6.51296	4.21	120.178	5.78971	4.35	120.278	7.39395	4.45	119.083	6.55073	4.43	119.716	6.70393
4.5	117.165	6.45772	4.45	122.538	6.54614	4.225	120.336	5.81627	4.365	120.301	7.42051	4.47	119.166	6.58391	4.45	119.791	6.73711
4.515	117.198	6.48428	4.47	122.61	6.57933	4.24	120.317	5.83953	4.375	120.407	7.4338	4.49	119.262	6.61797	4.47	119.921	6.77034
4.535	117.241	6.51746	4.49	122.717	6.61251	4.25	120.414	5.85612	4.39	120.373	7.46032	4.51	119.329	6.65115	4.49	120.027	6.80432
4.555	117.356	6.55069	4.51	122.722	6.64573	4.26	120.528	5.87271	4.41	120.446	7.4935	4.53	119.42	6.68434	4.51	120.091	6.83754
4.575	117.455	6.58383	4.53	122.82	6.67892	4.28	120.562	5.9059	4.43	120.544	7.52673	4.55	119.525	6.71752	4.53	120.198	6.87072
4.595	117.52	6.61705	4.55	122.925	6.71214	4.3	120.609	5.93908	4.45	120.664	7.55991	4.57	119.643	6.7507	4.55	120.243	6.90387
4.615	117.542	6.65107	4.57	123.01	6.74616	4.32	120.673	5.97226	4.47	120.713	7.59393	4.59	119.684	6.78389	4.57	120.269	6.93709
4.64	117.678	6.69088	4.59	123.051	6.7793	4.34	120.804	6.00632	4.49	120.717	7.62711	4.61	119.698	6.81707	4.59	120.329	6.97028
4.66	117.733	6.72407	4.61	123.099	6.81253	4.36	120.908	6.03951	4.515	120.908	7.66697	4.63	119.75	6.85113	4.61	120.456	7.00346
4.68	117.774	6.75725	4.63	123.198	6.84571	4.38	120.94	6.07269	4.535	120.988	7.70015	4.645	119.892	6.87764	4.63	120.564	7.03752
4.7	117.843	6.79047	4.645	123.231	6.87227	4.395	120.893	6.09925	4.555	121.009	7.73333	4.66	119.921	6.90416	4.645	120.566	7.06407
4.72	117.939	6.82366	4.66	123.22	6.89882	4.41	121.062	6.12247	4.575	121.088	7.76656	4.67	119.966	6.91746	4.66	120.662	7.09063
4.74	118.004	6.85768	4.67	123.371	6.91208	4.42	121.083	6.13906	4.595	121.225	7.80053	4.685	119.994	6.94401	4.67	120.713	7.10389
4.76	118.024	6.89086	4.685	123.338	6.93863	4.435	121.106	6.16561	4.615	121.315	7.83372	4.7	120.162	6.97061	4.685	120.686	7.13044
4.78	118.132	6.92404	4.7	123.445	6.96606	4.45	121.147	6.18883	4.635	121.347	7.86694	4.71	120.098	6.98387	4.7	120.743	7.157
4.8	118.209	6.95723	4.71	123.51	6.97932	4.46	121.245	6.20547	4.655	121.462	7.90013	4.725	120.185	7.01042	4.71	120.851	7.17025
4.82	118.27	6.99041	4.725	123.56	7.00588	4.475	121.219	6.23286	4.675	121.582	7.93331	4.74	120.234	7.03698	4.725	120.874	7.19681
4.84	118.331	7.02359	4.74	123.58	7.03239	4.49	121.29	6.25608	4.695	121.624	7.96649	4.75	120.294	7.05027	4.74	120.92	7.22336
4.86	118.373	7.05682	4.75	123.681	7.04569	4.5	121.361	6.27267	4.715	121.672	7.99972	4.765	120.386	7.07766	4.75	121.061	7.23745
4.88	118.468	7.0908	4.765	123.725	7.07224	4.51	121.331	6.2893	4.735	121.723	8.03374	4.785	120.44	7.11085	4.765	121.029	7.26405
4.895	118.541	7.11739	4.785	123.778	7.10543	4.53	121.421	6.32244	4.755	121.812	8.06692	4.805	120.477	7.14399	4.785	121.075	7.29723
4.91	118.577	7.14395	4.805	123.821	7.13861	4.55	121.501	6.35563	4.77	121.832	8.09348	4.825	120.58	7.17721	4.805	121.14	7.33042
4.92	118.568	7.1572	4.825	123.883	7.17184	4.57	121.566	6.38885	4.785	121.898	8.12003	4.845	120.683	7.2104	4.825	121.228	7.3636
4.935	118.609	7.18376	4.845	123.96	7.20585	4.59	121.584	6.42204	4.795	121.966	8.13329	4.865	120.742	7.24358	4.845	121.334	7.39679
4.95	118.727	7.21036	4.865	124.056	7.23904	4.61	121.628	6.45605	4.81	121.917	8.15984	4.89	120.774	7.28427	4.865	121.402	7.43001
4.96	118.71	7.22361	4.89	124.138	7.27885	4.63	121.739	6.48924	4.825	121.982	8.1864	4.91	120.891	7.31745	4.89	121.559	7.47066
4.975	118.844	7.25017	4.91	124.233	7.31203	4.645	121.924	6.51579	4.835	122.043	8.19965	4.93	121.01	7.35068	4.91	121.586	7.50384
4.99	118.867	7.27672	4.93	124.294	7.34522	4.66	121.872	6.53905	4.85	122.108	8.22621	4.95	121.079	7.38382	4.93	121.629	7.53702
5	118.901	7.28998	4.95	124.354	7.3784	4.67	121.946	6.5556	4.865	122.119	8.2536	4.97	121.149	7.417	4.95	121.723	7.57021
5.015	118.948	7.31737	4.97	124.412	7.41246	4.685	121.99	6.5822	4.875	122.306	8.2669	4.99	121.245	7.45019	4.97	121.874	7.60339
5.035	118.986	7.35055	4.99	124.481	7.44564	4.7	122.083	6.60542	4.89	122.215	8.29345	5.01	121.303	7.48337	4.99	121.968	7.63657
5.055	119.085	7.38374	5.01	124.566	7.47887	4.71	122.029	6.62201	4.91	122.273	8.32664	5.03	121.385	7.51743	5.01	122.016	7.6698
5.075	119.21	7.41692	5.03	124.641	7.51205	4.725	122.135	6.64857	4.93	122.391	8.35982	5.05	121.463	7.55061	5.03	122.128	7.70382
5.095	119.282	7.45015	5.05	124.756	7.54524	4.74	122.136	6.67262	4.95	122.507	8.393	5.07	121.573	7.5838	5.05	122.213	7.737
5.115	119.329	7.48333	5.07	124.868	7.57842	4.75	122.198	6.68921	4.97	122.579	8.42623	5.09	121.637	7.61698	5.07	122.234	7.77023
5.14	119.39	7.52314	5.09	124.906	7.61156	4.76	122.3	6.70585	4.99	122.594	8.45941	5.11	121.684	7.65016	5.09	122.263	7.80341
5.16	119.423	7.55716	5.11	124.917	7.64562	4.78	122.348	6.73903	5.015	122.729	8.50006	5.13	121.749	7.68339	5.11	122.323	7.83655
5.18	119.479	7.59034	5.13	124.978	7.67885	4.8	122.394	6.77222	5.035	122.78	8.53324	5.145	121.853	7.70995	5.13	122.433	7.86974
5.2	119.543	7.62353	5.145	125.016	7.70536	4.82	122.471	6.8054	5.055	122.859	8.56643	5.16	121.894	7.73729	5.145	122.459	7.89633
5.22	119.64	7.65675	5.16	125.031	7.72862	4.84	122.593	6.83858	5.075	122.922	8.59961	5.17	121.957	7.75059	5.16	122.491	7.92372
5.24	119.764	7.68994	5.17	125.165	7.74521	4.86	122.673	6.87177	5.095	123.014	8.63283	5.185	121.977	7.77715	5.17	122.639	7.93698
5.26	119.784	7.72312	5.185	125.153	7.77177	4.88	122.732	6.90583	5.115	123.104	8.66602	5.2	122.107	7.8037	5.185	122.573	7.96353
5.28	119.903	7.75714	5.2	125.212	7.79499	4.895	122.7	6.93238	5.135	123.18	8.70004	5.21	122.063	7.81696	5.2	122.648	7.99009
5.3	120.003	7.79032	5.21	125.285	7.81162	4.91	122.829	6.9556	5.155	123.275	8.73322	5.225	122.133	7.84351	5.21	122.706	8.00339
5.32	120.044	7.82354	5.225	125.294	7.83814	4.92	122.856	6.97219	5.175	123.385	8.7664	5.24	122.197	7.87007	5.225	122.731	8.02994
5.34	120.083	7.85669	5.24	125.368	7.86219	4.935	122.89	6.99875	5.195	123.431	8.79959	5.25	122.177	7.88337	5.24	122.762	8.05646
5.36	120.139	7.88991	5.25	125.462	7.87882	4.95	122.923	7.02197	5.215	123.476	8.83281	5.265	122.351	7.90988	5.25	122.897	8.06975
5.38	120.246	7.9231	5.26	125.438	7.89542	4.96	123.044	7.03856	5.235	123.531	8.866	5.285	122.406	7.94311	5.265	122.872	8.09631
5.395	120.378	7.94965	5.28	125.516	7.9286	4.975	123.001	7.06512	5.255	123.617	8.89918	5.305	122.461	7.97712	5.285	122.899	8.13033
5.41	120.397	7.97704	5.3	125.566	7.96178	4.99	123.096	7.08838	5.27	123.638	8.92657	5.325	122.525	8.01035	5.305	122.975	8.16351
5.42	120.355	7.9903	5.32	125.593	7.99497	5	123.132	7.10493	5.285	123.653	8.95312	5.345	122.574	8.04349	5.325	123.103	8.19669
5.435	120.4	8.01685	5.34	125.66	8.02819	5.01	123.092	7.12235	5.295	123.734	8.96638	5.365	122.669	8.07667	5.345	123.212	8.22992
5.45	120.519	8.04341	5.36	125.765	8.06138	5.03	123.163	7.15554	5.31	123.655	8.99294	5.39	122.708	8.11653	5.365	123.271	8.2631
5.46	120.488	8.05666	5.38	125.871	8.09539	5.05	123.252	7.18876	5.325	123.743	9.01949	5.41	122.821	8.14967	5.39	123.45	8.30292
5.475	120.6	8.08322	5.395	125.909	8.12195	5.07	123.313	7.22195	5.335	123.812	9.03279	5.43	122.909	8.18373	5.41	123.472	8.3361
5.49	120.609	8.10977	5.41	125.997	8.14521	5.09	123.34	7.25517	5.35	123.847	9.05934	5.45	122.95	8.21691	5.43	123.508	8.37016
5.5	120.67	8.12307	5.42	125.941	8.16176	5.11	123.369	7.28835	5.365	123.827	9.08586	5.47	122.994	8.2501	5.45	123.533	8.4033
5.515	120.705	8.14963	5.435	126.058	8.18832	5.13	123.468	7.32154	5.375	123.982	9.09916	5.49	123.046	8.28328	5.47	123.59	8.43486
5.535	120.739	8.18281	5.45	126.107	8.21158	5.145	123.616	7.34893	5.39	123.964	9.12571	5.51	123.148	8.31651	5.49	123.696	8.46808
5.555	120.84	8.21683	5.46	126.093	8.22817	5.16	123.618	7.37215	5.41	124.011	9.15973	5.53	123.21	8.34969	5.515	123.784	8.50952
5.575	120.941	8.25001	5.475	126.196	8.25472	5.17	123.712	7.38874	5.43	124.119	9.19291	5.55	123.286	8.38287	5.535	123.852	8.5427
5.595	121.01	8.28324	5.49	126.212	8.27794	5.185	123.754	7.41534	5.45	124.233	9.2261	5.57	123.399	8.41689	5.555	123.951	8.57589
5.615	121.046	8.31642	5.5	126.217	8.29454	5.2	123.805	7.43851	5.47	124.279	9.25932	5.59	123.477	8.45012	5.575	124.033	8.60995
5.64	121.116	8.35623	5.51	126.3	8.31196	5.21	123.732	7.45511	5.49	124.339	9.29251	5.61	123.513	8.48326	5.595	124.112	8.64313
5.66	121.194	8.38942	5.53	126.351	8.34519	5.225	123.868	7.48166	5.515	124.483	9.33232	5.63	123.54	8.51648	5.615	124.173	8.67636
5.68	121.243	8.42344	5.55	126.436	8.37837	5.24	123.89	7.50492	5.535	124.549	9.36638	5.645	123.648	8.543	5.635	124.243	8.70954
5.7	121.303	8.45662	5.57	126.505	8.41155	5.25	123.942	7.52152	5.555	124.585	9.39952	5.66	123.729	8.56955	5.655	124.315	8.74268
5.72	121.376	8.48984	5.59	126.606	8.44474	5.26	124.067	7.53811	5.575	124.621	9.43274	5.67	123.745	8.58285	5.675	124.375	8.77591
5.74	121.48	8.52303	5.61	126.67	8.47792	5.28	124.148	7.57212	5.595	124.721	9.46593	5.685	123.811	8.60941	5.695	124.46	8.80993
5.76	121.514	8.55621	5.63	126.719	8.51111	5.3	124.165	7.60531	5.615	124.806	9.49911	5.7	123.882	8.6368	5.715	124.559	8.84311
5.78	121.565	8.5894	5.645	126.748	8.53849	5.32	124.221	7.63853	5.635	124.859	9.53229	5.71	123.856	8.65005	5.735	124.594	8.87629
5.8	121.639	8.62262	5.66	126.738	8.56176	5.34	124.301	7.67172	5.655	124.959	9.56548	5.725	123.913	8.67665	5.755	124.634	8.90948
5.82	121.72	8.6566	5.67	126.883	8.57835	5.36	124.392	7.70486	5.675	125.039	9.59954	5.74	123.994	8.7032	5.77	124.694	8.93607
5.84	121.763	8.68978	5.685	126.852	8.6049	5.38	124.454	7.73804	5.695	125.07	9.63272	5.75	123.972	8.71646	5.785	124.701	8.95929
5.86	121.792	8.72296	5.7	126.898	8.62812	5.395	124.386	7.76464	5.715	125.121	9.6659	5.765	124.059	8.74297	5.795	124.794	8.97588
5.88	121.904	8.75615	5.71	126.993	8.64472	5.41	124.501	7.78869	5.735	125.208	9.69909	5.785	124.124	8.7762	5.81	124.864	9.00244
5.895	122.05	8.78274	5.725	126.956	8.67127	5.42	124.509	7.80529	5.755	125.273	9.73227	5.805	124.182	8.80938	5.825	124.824	9.02566
5.91	122.065	8.8093	5.74	127.047	8.69449	5.435	124.523	7.83184	5.77	125.306	9.75883	5.825	124.212	8.84257	5.835	124.96	9.04309
5.92	122.08	8.8226	5.75	127.091	8.71108	5.45	124.53	7.8551	5.785	125.315	9.78209	5.845	124.301	8.87658	5.85	124.944	9.06964
5.935	122.101	8.84911	5.76	127.098	8.72772	5.46	124.656	7.87169	5.795	125.445	9.79868	5.865	124.4	8.90977	5.865	125.001	9.0929
5.95	122.183	8.8765	5.78	127.194	8.76173	5.475	124.615	7.89825	5.81	125.365	9.82603	5.89	124.388	8.94962	5.875	125.017	9.1095
5.96	122.081	8.88976	5.8	127.243	8.79492	5.49	124.69	7.92147	5.825	125.463	9.84929	5.91	124.497	8.98281	5.885	125.025	9.12609
5.975	122.211	8.91631	5.82	127.263	8.8281	5.5	124.775	7.93806	5.835	125.476	9.86588	5.93	124.59	9.01603	5.905	125.135	9.15927
5.99	122.232	8.94287	5.84	127.326	8.86128	5.51	124.746	7.95465	5.85	125.475	9.8924	5.95	124.64	9.04921	5.925	125.2	9.19245
6	122.293	8.95617	5.86	127.439	8.89447	5.53	124.781	7.98784	5.865	125.512	9.91562	5.97	124.648	9.08323	5.945	125.221	9.22564
6.015	122.382	8.98268	5.88	127.537	8.92769	5.55	124.881	8.0219	5.875	125.684	9.93225	5.99	124.73	9.11642	5.965	125.248	9.25882
6.035	122.409	9.01586	5.895	127.598	8.95421	5.57	124.959	8.05508	5.885	125.629	9.94884	6.01	124.845	9.1496	5.985	125.327	9.29288
6.055	122.489	9.04909	5.91	127.624	8.97747	5.59	125.036	8.08826	5.905	125.678	9.98207	6.03	124.886	9.18278	6.005	125.434	9.32602
6.075	122.573	9.08227	5.92	127.602	8.99489	5.61	125.08	8.12145	5.925	125.724	10.0152	6.05	124.954	9.21597	6.02	125.482	9.35262
6.095	122.656	9.11629	5.935	127.643	9.02145	5.63	125.139	8.15459	5.945	125.79	10.0493	6.07	125.082	9.24915	6.035	125.551	9.37584
6.115	122.729	9.14947	5.95	127.741	9.04467	5.645	125.277	8.18119	5.965	125.887	10.0824	6.09	125.151	9.28233	6.045	125.547	9.39243
6.14	122.762	9.18929	5.96	127.718	9.0613	5.66	125.266	8.20445	5.985	125.986	10.1156	6.11	125.181	9.31635	6.06	125.55	9.41899
6.16	122.816	9.22251	5.975	127.853	9.08782	5.67	125.288	8.22104	6.005	126.022	10.1488	6.13	125.215	9.34958	6.075	125.701	9.44221
6.18	122.881	9.25569	5.99	127.86	9.11104	5.685	125.374	8.24843	6.02	126.062	10.1754	6.145	125.312	9.37613	6.085	125.678	9.4588
6.2	122.912	9.28892	6	127.91	9.12767	5.7	125.417	8.27165	6.035	126.141	10.1986	6.16	125.363	9.40269	6.1	125.77	9.48535
6.22	122.972	9.3229	6.01	127.98	9.14426	5.71	125.432	8.28824	6.045	126.078	10.2152	6.17	125.387	9.41594	6.115	125.806	9.50945
6.24	123.086	9.35608	6.03	128.016	9.17745	5.725	125.517	8.3148	6.06	126.225	10.2417	6.185	125.471	9.4425	6.125	125.831	9.52604
6.26	123.13	9.38926	6.05	128.077	9.21063	5.74	125.563	8.33806	6.075	126.207	10.2658	6.2	125.568	9.46905	6.135	125.911	9.54259
6.28	123.184	9.42249	6.07	128.191	9.24465	5.75	125.554	8.35461	6.085	126.255	10.2824	6.21	125.541	9.48231	6.155	125.935	9.57578
6.3	123.28	9.45567	6.09	128.276	9.27783	5.76	125.649	8.3712	6.1	126.318	10.309	6.225	125.593	9.50891	6.175	125.962	9.609
6.32	123.366	9.48886	6.11	128.306	9.31106	5.78	125.702	8.40438	6.115	126.408	10.3322	6.24	125.66	9.53625	6.195	126.05	9.64218
6.34	123.429	9.52204	6.13	128.319	9.34424	5.8	125.724	8.43757	6.125	126.363	10.3488	6.25	125.616	9.54951	6.215	126.148	9.67537
6.36	123.451	9.55606	6.145	128.331	9.3708	5.82	125.768	8.47159	6.135	126.43	10.3654	6.265	125.752	9.57607	6.235	126.227	9.70859
6.38	123.494	9.58924	6.16	128.374	9.39402	5.84	125.839	8.50481	6.155	126.485	10.3986	6.285	125.824	9.60929	6.255	126.28	9.74257
6.395	123.606	9.6158	6.17	128.47	9.41061	5.86	125.958	8.53799	6.175	126.57	10.4318	6.305	125.875	9.64248	6.27	126.306	9.76917
6.41	123.617	9.64235	6.185	128.484	9.438	5.88	125.991	8.57118	6.195	126.672	10.465	6.325	125.926	9.67566	6.285	126.325	9.79239
6.42	123.61	9.65565	6.2	128.47	9.46122	5.895	125.904	8.59773	6.215	126.719	10.499	6.345	125.98	9.70884	6.295	126.405	9.80898
6.435	123.655	9.6822	6.21	128.597	9.47785	5.91	126.002	8.62099	6.235	126.755	10.5322	6.365	126.074	9.74286	6.31	126.483	9.83553
6.45	123.734	9.70876	6.225	128.558	9.50441	5.92	126.028	8.63754	6.255	126.815	10.5653	6.39	126.069	9.78271	6.325	126.419	9.85875
6.46	123.682	9.72202	6.24	128.673	9.52763	5.935	126.044	8.66414	6.27	126.844	10.5919	6.41	126.172	9.8159	6.335	126.574	9.87535
6.475	123.759	9.74857	6.25	128.695	9.54422	5.95	126.106	8.6882	6.285	126.859	10.6151	6.43	126.267	9.84912	6.35	126.551	9.9019
6.49	123.813	9.77596	6.26	128.664	9.56081	5.96	126.204	8.70479	6.295	127.007	10.6317	6.45	126.322	9.88227	6.365	126.595	9.92512
6.5	123.896	9.78926	6.28	128.765	9.59399	5.975	126.185	8.73134	6.31	126.964	10.6583	6.47	126.329	9.91545	6.375	126.639	9.94255
6.515	123.972	9.81577	6.3	128.837	9.62718	5.99	126.222	8.75456	6.325	127.026	10.6815	6.49	126.392	9.94867	6.385	126.647	9.95918
6.535	123.993	9.849	6.32	128.858	9.66036	6	126.281	8.77116	6.335	127.082	10.6981	6.51	126.504	9.98269	6.405	126.723	9.99236
6.555	124.044	9.88218	6.34	128.941	9.69442	6.01	126.211	8.78779	6.35	127.061	10.7255	6.53	126.54	10.0159	6.425	126.816	10.0256
6.575	124.121	9.91537	6.36	129.027	9.72764	6.03	126.267	8.82093	6.365	127.147	10.7487	6.55	126.605	10.0491	6.445	126.86	10.0588
6.595	124.213	9.94855	6.38	129.085	9.76083	6.05	126.355	8.85416	6.375	127.252	10.7654	6.57	126.679	10.0823	6.465	126.869	10.092
6.615	124.235	9.98257	6.395	129.152	9.78734	6.07	126.438	8.88734	6.385	127.255	10.7819	6.59	126.776	10.1154	6.485	126.933	10.1251
6.64	124.25	10.0224	6.41	129.2	9.81056	6.09	126.503	8.92136	6.405	127.298	10.8151	6.61	126.823	10.1486	6.505	127.032	10.1583
6.66	124.307	10.0556	6.42	129.176	9.82715	6.11	126.515	8.95458	6.425	127.274	10.8483	6.63	126.85	10.1818	6.52	127.09	10.1857
6.68	124.333	10.0887	6.435	129.233	9.85371	6.13	126.562	8.98772	6.445	127.317	10.8815	6.645	126.953	10.2092	6.535	127.136	10.2089
6.7	124.356	10.122	6.45	129.33	9.87697	6.145	126.721	9.01432	6.465	127.408	10.9147	6.66	127.014	10.2324	6.545	127.18	10.2255
6.72	124.426	10.1552	6.46	129.259	9.8944	6.16	126.707	9.03754	6.485	127.526	10.9487	6.67	127.025	10.249	6.56	127.172	10.2521
6.74	124.494	10.1883	6.475	129.389	9.92091	6.17	126.788	9.05413	6.505	127.569	10.9819	6.685	127.11	10.2756	6.575	127.298	10.2753
6.76	124.525	10.2224	6.49	129.359	9.94417	6.185	126.821	9.08065	6.52	127.61	11.0085	6.7	127.088	10.2988	6.585	127.214	10.2919
6.78	124.572	10.2556	6.5	129.437	9.96076	6.2	126.867	9.10391	6.535	127.713	11.0317	6.71	127.113	10.3154	6.6	127.315	10.3185
6.8	124.692	10.2888	6.51	129.503	9.97736	6.21	126.845	9.1205	6.545	127.621	11.0483	6.725	127.159	10.342	6.615	127.35	10.3417
6.82	124.782	10.3219	6.53	129.51	10.0105	6.225	126.926	9.14785	6.56	127.721	11.0748	6.74	127.278	10.3652	6.625	127.412	10.3583
6.84	124.816	10.3551	6.55	129.56	10.0437	6.24	126.973	9.17111	6.575	127.74	11.0981	6.75	127.247	10.3818	6.635	127.489	10.3749
6.86	124.831	10.3883	6.57	129.673	10.077	6.25	126.965	9.1877	6.585	127.77	11.1147	6.76	127.309	10.3984	6.655	127.515	10.4089
6.88	124.88	10.4223	6.59	129.798	10.1101	6.26	127.095	9.20434	6.6	127.851	11.1412	6.78	127.403	10.4324	6.675	127.537	10.4421
6.895	125.002	10.4489	6.61	129.831	10.1441	6.28	127.13	9.23752	6.615	127.905	11.1653	6.8	127.492	10.4656	6.695	127.615	10.4753
6.91	125.044	10.4754	6.63	129.837	10.1774	6.3	127.154	9.2707	6.625	127.889	11.1819	6.82	127.527	10.4988	6.715	127.711	10.5085
6.92	125.092	10.4887	6.645	129.837	10.2039	6.32	127.181	9.30389	6.635	127.964	11.1985	6.84	127.552	10.532	6.735	127.764	10.5417
6.935	125.116	10.5153	6.66	129.906	10.2271	6.34	127.221	9.33707	6.655	128.021	11.2317	6.86	127.616	10.5652	6.755	127.801	10.5748
6.95	125.214	10.5419	6.67	129.997	10.2437	6.36	127.316	9.37113	6.675	128.114	11.2649	6.88	127.701	10.5984	6.77	127.811	10.6014
6.96	125.158	10.5551	6.685	129.993	10.2703	6.38	127.385	9.40427	6.695	128.214	11.2981	6.895	127.687	10.6249	6.785	127.834	10.6255
6.975	125.214	10.5817	6.7	130	10.2935	6.395	127.3	9.43083	6.715	128.24	11.3313	6.91	127.708	10.649	6.795	127.936	10.6421
6.99	125.268	10.6082	6.71	130.106	10.3101	6.41	127.42	9.45409	6.735	128.244	11.3644	6.92	127.791	10.6656	6.81	127.979	10.6686
7	125.285	10.6215	6.725	130.067	10.3367	6.42	127.421	9.47068	6.755	128.29	11.3985	6.935	127.777	10.6922	6.825	127.909	10.6919
7.015	125.38	10.6489	6.74	130.171	10.3607	6.435	127.4	9.49724	6.77	128.365	11.425	6.95	127.861	10.7154	6.835	128.052	10.7085
7.035	125.39	10.6821	6.75	130.228	10.3773	6.45	127.47	9.52046	6.785	128.335	11.4483	6.96	127.912	10.732	6.85	128.041	10.735
7.055	125.421	10.7153	6.76	130.223	10.3939	6.46	127.577	9.53709	6.795	128.508	11.4649	6.975	127.965	10.7585	6.865	128.082	10.7583
7.075	125.489	10.7484	6.78	130.307	10.4271	6.475	127.548	9.5636	6.81	128.435	11.4914	6.99	127.956	10.7818	6.875	128.14	10.7749
7.095	125.584	10.7816	6.8	130.391	10.4603	6.49	127.581	9.5877	6.825	128.515	11.5146	7	128.08	10.7984	6.885	128.13	10.7914
7.115	125.61	10.8148	6.82	130.469	10.4935	6.5	127.71	9.60429	6.835	128.532	11.5312	7.01	128.071	10.8149	6.905	128.24	10.8246
7.14	125.619	10.8546	6.84	130.507	10.5267	6.51	127.645	9.62088	6.85	128.558	11.5578	7.03	128.108	10.8481	6.925	128.322	10.8586
7.16	125.717	10.8887	6.86	130.571	10.5599	6.53	127.685	9.65407	6.865	128.62	11.581	7.05	128.141	10.8821	6.945	128.375	10.8918
7.18	125.773	10.9219	6.88	130.662	10.5939	6.55	127.724	9.68725	6.875	128.728	11.5976	7.07	128.223	10.9153	6.965	128.403	10.925
7.2	125.822	10.9551	6.895	130.73	10.6204	6.57	127.813	9.72043	6.885	128.726	11.615	7.09	128.307	10.9485	6.985	128.451	10.9582
7.22	125.844	10.9883	6.91	130.711	10.6437	6.59	127.877	9.75366	6.905	128.796	11.6483	7.11	128.366	10.9817	7.005	128.535	10.9914
7.24	125.891	11.0214	6.92	130.666	10.6603	6.61	127.907	9.7868	6.925	128.806	11.6814	7.13	128.398	11.0149	7.02	128.634	11.018
7.26	125.985	11.0546	6.935	130.706	10.6868	6.63	127.925	9.82082	6.945	128.851	11.7146	7.145	128.475	11.0415	7.035	128.632	11.0412
7.28	126.016	11.0886	6.95	130.801	10.7101	6.645	128.01	9.84741	6.965	128.932	11.7478	7.16	128.594	11.0647	7.045	128.659	11.0586
7.3	126.083	11.1219	6.96	130.756	10.7267	6.66	127.992	9.87063	6.985	129.022	11.781	7.17	128.537	11.0813	7.06	128.635	11.0852
7.32	126.179	11.155	6.975	130.89	10.7532	6.67	127.994	9.88723	7.005	129.075	11.8142	7.185	128.65	11.1087	7.075	128.762	11.1084
7.34	126.214	11.1882	6.99	130.887	10.7764	6.685	128.066	9.91382	7.02	129.091	11.8416	7.2	128.627	11.1319	7.085	128.689	11.125
7.36	126.246	11.2214	7	130.941	10.7939	6.7	128.09	9.93704	7.035	129.218	11.8648	7.21	128.662	11.1485	7.1	128.789	11.1516
7.38	126.274	11.2546	7.01	131.005	10.8105	6.71	128.089	9.95364	7.045	129.124	11.8814	7.225	128.712	11.1751	7.115	128.81	11.1748
7.395	126.416	11.2812	7.03	131.045	10.8437	6.725	128.148	9.98019	7.06	129.269	11.908	7.24	128.792	11.1983	7.125	128.833	11.1914
7.41	126.424	11.3085	7.05	131.079	10.8769	6.74	128.225	10.0034	7.075	129.277	11.9312	7.25	128.698	11.2149	7.135	128.913	11.208
7.42	126.445	11.3218	7.07	131.156	10.91	6.75	128.204	10.02	7.085	129.279	11.9478	7.26	128.786	11.2315	7.155	128.953	11.2412
7.435	126.487	11.3483	7.09	131.203	10.9432	6.76	128.328	10.0374	7.1	129.362	11.9743	7.28	128.927	11.2647	7.175	128.976	11.2744
7.45	126.566	11.3749	7.11	131.258	10.9764	6.78	128.406	10.0706	7.115	129.375	11.9976	7.3	128.988	11.2979	7.195	129.052	11.3084
7.46	126.507	11.3882	7.13	131.283	11.0096	6.8	128.431	10.1038	7.125	129.383	12.0142	7.32	129.005	11.3319	7.215	129.143	11.3416
7.475	126.557	11.4147	7.145	131.26	11.037	6.82	128.477	10.137	7.135	129.452	12.0307	7.34	129.033	11.3651	7.235	129.188	11.3748
7.49	126.606	11.4413	7.16	131.355	11.0602	6.84	128.52	10.1702	7.155	129.468	12.0648	7.36	129.097	11.3983	7.255	129.214	11.408
7.5	126.592	11.4546	7.17	131.401	11.0768	6.86	128.608	10.2034	7.175	129.516	12.098	7.38	129.181	11.4315	7.27	129.174	11.4345
7.515	126.693	11.4811	7.185	131.412	11.1034	6.88	128.682	10.2366	7.195	129.586	12.1312	7.395	129.222	11.458	7.285	129.284	11.4577
7.535	126.73	11.5143	7.2	131.384	11.1266	6.895	128.644	10.2632	7.215	129.654	12.1644	7.41	129.2	11.4812	7.295	129.297	11.4743
7.555	126.726	11.5484	7.21	131.514	11.1432	6.91	128.711	10.2872	7.235	129.693	12.1975	7.42	129.32	11.4978	7.31	129.378	11.5009
7.575	126.778	11.5816	7.225	131.459	11.1698	6.92	128.779	10.3038	7.255	129.757	12.2307	7.435	129.246	11.5244	7.325	129.296	11.5249
7.595	126.873	11.6147	7.24	131.548	11.193	6.935	128.743	10.3303	7.27	129.768	12.2573	7.45	129.375	11.5485	7.335	129.478	11.5415
7.615	126.938	11.6479	7.25	131.566	11.2096	6.95	128.818	10.3536	7.285	129.803	12.2814	7.46	129.397	11.565	7.35	129.401	11.5681
7.64	126.908	11.6877	7.26	131.545	11.2262	6.96	128.902	10.3702	7.295	129.898	12.298	7.475	129.458	11.5916	7.365	129.44	11.5913
7.66	127.05	11.721	7.28	131.639	11.2602	6.975	128.925	10.3967	7.31	129.868	12.3245	7.49	129.425	11.6149	7.375	129.483	11.6079
7.68	127.105	11.7541	7.3	131.728	11.2934	6.99	128.929	10.42	7.325	129.914	12.3477	7.5	129.573	11.6314	7.385	129.46	11.6245
7.7	127.163	11.7882	7.32	131.772	11.3266	7	129.047	10.4366	7.335	129.976	12.3644	7.51	129.523	11.648	7.405	129.557	11.6577
7.72	127.204	11.8213	7.34	131.782	11.3598	7.01	128.997	10.4531	7.35	129.948	12.3909	7.53	129.517	11.6813	7.425	129.638	11.6909
7.74	127.282	11.8545	7.36	131.838	11.393	7.03	129.019	10.4863	7.365	130.021	12.4141	7.55	129.545	11.7144	7.445	129.73	11.7241
7.76	127.33	11.8877	7.38	131.916	11.4262	7.05	129.087	10.5204	7.375	130.103	12.4307	7.57	129.616	11.7476	7.465	129.756	11.7581
7.78	127.376	11.9209	7.395	131.985	11.4527	7.07	129.158	10.5536	7.385	130.114	12.4473	7.59	129.718	11.7817	7.485	129.773	11.7913
7.8	127.458	11.9541	7.41	131.955	11.4768	7.09	129.261	10.5868	7.405	130.158	12.4805	7.61	129.783	11.8148	7.505	129.868	11.8245
7.82	127.541	11.9881	7.42	131.982	11.4934	7.11	129.292	10.62	7.425	130.164	12.5145	7.63	129.804	11.848	7.52	129.97	11.8511
7.84	127.579	12.0213	7.435	132.031	11.5199	7.13	129.307	10.6532	7.445	130.196	12.5477	7.645	129.861	11.8746	7.535	129.952	11.8743
7.86	127.581	12.0545	7.45	132.124	11.5432	7.145	129.423	10.6797	7.465	130.288	12.5809	7.66	129.978	11.8978	7.545	130.002	11.8909
7.88	127.586	12.0877	7.46	132.062	11.5598	7.16	129.445	10.7029	7.485	130.354	12.6141	7.67	129.882	11.9144	7.56	129.959	11.9174
7.895	127.695	12.1142	7.475	132.189	11.5863	7.17	129.464	10.7204	7.505	130.404	12.6473	7.685	130.045	11.9409	7.575	130.115	11.9407
7.91	127.743	12.1408	7.49	132.212	11.6095	7.185	129.527	10.7469	7.52	130.436	12.6738	7.7	129.993	11.9642	7.585	129.999	11.9581
7.92	127.758	12.1541	7.5	132.24	11.6261	7.2	129.489	10.7701	7.535	130.489	12.6971	7.71	130.036	11.9816	7.6	130.09	11.9847
7.935	127.818	12.1806	7.51	132.327	11.6427	7.21	129.489	10.7867	7.545	130.453	12.7137	7.725	130.077	12.0082	7.615	130.161	12.0079
7.95	127.874	12.208	7.53	132.371	11.6759	7.225	129.54	10.8133	7.56	130.539	12.741	7.74	130.137	12.0314	7.625	130.162	12.0245
7.96	127.865	12.2213	7.55	132.405	11.7099	7.24	129.623	10.8365	7.575	130.583	12.7643	7.75	130.101	12.048	7.635	130.232	12.0411
7.975	127.89	12.2478	7.57	132.457	11.7432	7.25	129.54	10.8531	7.585	130.583	12.7809	7.76	130.178	12.0646	7.655	130.297	12.0743
7.99	127.976	12.2744	7.59	132.577	11.7764	7.26	129.663	10.8697	7.6	130.666	12.8074	7.78	130.258	12.0978	7.675	130.332	12.1075
8	127.927	12.2877	7.61	132.639	11.8095	7.28	129.731	10.9029	7.615	130.663	12.8307	7.8	130.364	12.131	7.695	130.34	12.1407
8.02	127.998	12.3209	7.63	132.669	11.8427	7.3	129.808	10.9361	7.625	130.673	12.8472	7.82	130.425	12.1641	7.715	130.424	12.1738
8.035	128.075	12.3474	7.645	132.635	11.8693	7.32	129.834	10.9701	7.635	130.721	12.8638	7.84	130.448	12.1973	7.735	130.501	12.2078
8.06	128.057	12.3872	7.66	132.716	11.8925	7.34	129.848	11.0033	7.655	130.772	12.897	7.86	130.499	12.2313	7.755	130.535	12.241
8.075	128.119	12.4138	7.67	132.746	11.9099	7.36	129.919	11.0365	7.675	130.861	12.9302	7.88	130.581	12.2646	7.77	130.522	12.2676
8.1	128.141	12.4545	7.685	132.745	11.9365	7.38	129.984	11.0697	7.695	130.948	12.9643	7.895	130.562	12.2911	7.785	130.586	12.2909
8.115	128.247	12.481	7.7	132.687	11.9597	7.395	129.942	11.0963	7.715	131.003	12.9974	7.91	130.573	12.3143	7.795	130.654	12.3075
8.13	128.303	12.5042	7.71	132.85	11.9763	7.41	130.017	11.1195	7.735	131.031	13.0306	7.92	130.684	12.3309	7.81	130.681	12.334
8.14	128.312	12.5208	7.725	132.756	12.0029	7.42	130.053	11.1361	7.755	131.035	13.0639	7.935	130.635	12.3575	7.825	130.654	12.3572
8.155	128.332	12.5474	7.74	132.864	12.0261	7.435	130.035	11.1634	7.77	131.047	13.0904	7.95	130.719	12.3808	7.835	130.796	12.3738
8.165	128.323	12.564	7.75	132.899	12.0427	7.45	130.104	11.1867	7.785	131.055	13.1136	7.96	130.758	12.3973	7.85	130.813	12.4004
8.18	128.388	12.5872	7.76	132.889	12.0593	7.46	130.178	11.2033	7.795	131.17	13.1302	7.975	130.781	12.4247	7.865	130.846	12.4244
8.195	128.478	12.6137	7.78	132.972	12.0925	7.475	130.2	11.2298	7.81	131.17	13.1567	7.99	130.768	12.4479	7.875	130.901	12.441
8.205	128.479	12.6304	7.8	133.071	12.1257	7.49	130.199	11.2531	7.825	131.214	13.1808	8	130.905	12.4645	7.885	130.87	12.4576
8.22	128.492	12.6544	7.82	133.088	12.1597	7.5	130.314	11.2697	7.835	131.266	13.1974	8.01	130.895	12.4811	7.905	130.93	12.4908
8.235	128.591	12.6809	7.84	133.102	12.1929	7.51	130.24	11.2863	7.85	131.226	13.2239	8.02	130.97	12.4977	7.925	130.981	12.524
8.245	128.544	12.6975	7.86	133.14	12.2261	7.53	130.236	11.3195	7.865	131.312	13.2472	8.035	130.914	12.5243	7.945	131.061	12.5572
8.26	128.57	12.7208	7.88	133.24	12.2593	7.55	130.29	11.3527	7.875	131.356	13.2638	8.05	130.957	12.5475	7.965	131.076	12.5904
8.27	128.623	12.7374	7.895	133.334	12.2858	7.57	130.383	11.3859	7.885	131.355	13.2804	8.06	131.032	12.5641	7.985	131.093	12.6236
8.285	128.595	12.7639	7.91	133.305	12.309	7.59	130.499	11.4199	7.905	131.434	13.3136	8.075	131.044	12.5907	8.005	131.139	12.6576
8.3	128.633	12.7872	7.92	133.338	12.3256	7.61	130.555	11.453	7.925	131.476	13.3468	8.09	131.064	12.6139	8.015	131.195	12.6742
8.31	128.701	12.8038	7.935	133.365	12.3522	7.63	130.569	11.4862	7.945	131.491	13.38	8.1	131.155	12.6305	8.03	131.233	12.7007
8.325	128.728	12.8303	7.95	133.452	12.3763	7.645	130.647	11.5128	7.965	131.522	13.414	8.115	131.128	12.6578	8.04	131.273	12.7173
8.34	128.768	12.8536	7.96	133.366	12.3929	7.66	130.668	11.5361	7.985	131.611	13.4472	8.13	131.163	12.6811	8.055	131.347	12.7406
8.35	128.83	12.8702	7.975	133.478	12.4194	7.67	130.627	11.5527	8.005	131.666	13.4804	8.14	131.223	12.6977	8.07	131.288	12.7672
8.365	128.773	12.8976	7.99	133.483	12.4426	7.685	130.74	11.5792	8.015	131.698	13.497	8.155	131.191	12.7243	8.08	131.333	12.7837
8.38	128.824	12.9208	8	133.542	12.4593	7.7	130.72	11.6024	8.03	131.65	13.5236	8.165	131.285	12.7408	8.095	131.392	12.807
8.39	128.857	12.9374	8.01	133.62	12.4758	7.71	130.727	11.6199	8.04	131.725	13.5401	8.18	131.321	12.7641	8.11	131.449	12.8335
8.405	128.87	12.9639	8.02	133.581	12.4924	7.725	130.748	11.6464	8.055	131.764	13.5633	8.195	131.347	12.7906	8.12	131.521	12.8501
8.415	128.967	12.9805	8.035	133.586	12.519	7.74	130.858	11.6696	8.07	131.793	13.5899	8.205	131.403	12.8072	8.135	131.568	12.8742
8.43	129.041	13.0037	8.05	133.631	12.5422	7.75	130.748	11.6862	8.08	131.871	13.6065	8.22	131.46	12.8304	8.145	131.561	12.8908
8.445	129.02	13.0303	8.06	133.589	12.5588	7.76	130.861	11.7028	8.095	131.911	13.6306	8.235	131.392	12.857	8.16	131.582	12.9173
8.455	129.062	13.0469	8.075	133.74	12.5862	7.78	130.944	11.736	8.11	131.859	13.6571	8.245	131.457	12.8744	8.175	131.646	12.9406
8.47	129.116	13.0701	8.09	133.801	12.6094	7.8	131.015	11.7692	8.12	131.914	13.6737	8.26	131.535	12.8976	8.185	131.614	12.9572
8.485	129.105	13.0975	8.1	133.789	12.626	7.82	131.049	11.8024	8.135	131.964	13.6969	8.27	131.513	12.9142	8.2	131.693	12.9837
8.495	129.17	13.1141	8.115	133.855	12.6526	7.84	131.042	11.8356	8.145	131.959	13.7136	8.285	131.651	12.9408	8.215	131.73	13.0069
8.51	129.178	13.1373	8.13	133.923	12.6758	7.86	131.102	11.8696	8.16	132.052	13.7401	8.3	131.661	12.9641	8.225	131.737	13.0236
8.52	129.207	13.1539	8.14	133.851	12.6924	7.88	131.201	11.9028	8.175	132.08	13.7633	8.31	131.618	12.9806	8.24	131.812	13.0501
8.535	129.292	13.1805	8.155	133.919	12.719	7.895	131.163	11.9293	8.185	132.096	13.7799	8.325	131.68	13.0072	8.255	131.874	13.0734
8.55	129.346	13.2038	8.165	133.914	12.7356	7.91	131.17	11.9526	8.2	132.192	13.8065	8.34	131.735	13.0305	8.265	131.845	13.0908
8.56	129.331	13.2203	8.18	133.958	12.7588	7.92	131.272	11.9692	8.215	132.245	13.8297	8.35	131.678	13.0471	8.28	131.87	13.1173
8.575	129.331	13.2469	8.195	134.067	12.7853	7.935	131.195	11.9958	8.225	132.235	13.8471	8.365	131.748	13.0736	8.29	131.878	13.1339
8.59	129.365	13.2701	8.205	134.032	12.8019	7.95	131.281	12.019	8.24	132.236	13.8736	8.38	131.815	13.0977	8.305	131.908	13.1571
8.6	129.354	13.2867	8.22	134.072	12.826	7.96	131.303	12.0356	8.255	132.249	13.8969	8.39	131.806	13.1143	8.32	132.02	13.1837
8.615	129.476	13.3132	8.235	134.083	12.8526	7.975	131.339	12.0629	8.265	132.223	13.9135	8.405	131.894	13.1408	8.33	132.002	13.2003
8.63	129.498	13.3373	8.245	134.051	12.8691	7.99	131.325	12.0862	8.28	132.364	13.94	8.415	131.87	13.1574	8.345	132.043	13.2235
8.64	129.496	13.3539	8.26	134.055	12.8924	8	131.453	12.1028	8.29	132.349	13.9567	8.43	131.921	13.1806	8.36	132.075	13.2501
8.655	129.551	13.3805	8.27	134.142	12.909	8.01	131.417	12.1194	8.305	132.418	13.9799	8.445	131.966	13.2072	8.37	132.062	13.2667
8.665	129.528	13.3971	8.285	134.19	12.9355	8.02	131.493	12.136	8.32	132.476	14.0065	8.455	131.975	13.2238	8.385	132.106	13.2899
8.68	129.565	13.4203	8.3	134.255	12.9588	8.035	131.422	12.1625	8.33	132.432	14.023	8.47	132.006	13.247	8.395	132.161	13.3073
8.695	129.622	13.4468	8.31	134.376	12.9754	8.05	131.454	12.1858	8.345	132.482	14.0463	8.485	132.152	13.2735	8.41	132.202	13.3339
8.705	129.627	13.4634	8.325	134.299	13.002	8.06	131.542	12.2024	8.36	132.527	14.0737	8.495	132.115	13.2902	8.425	132.249	13.3571
8.72	129.659	13.4866	8.34	134.312	13.0252	8.075	131.46	12.2289	8.37	132.539	14.0902	8.51	132.117	13.3134	8.435	132.325	13.3737
8.735	129.758	13.5132	8.35	134.377	13.0426	8.09	131.262	12.2522	8.385	132.577	14.1135	8.52	132.238	13.3308	8.45	132.324	13.4003
8.745	129.757	13.5298	8.365	134.351	13.0692	8.1	131.302	12.2688	8.395	132.664	14.1301	8.535	132.161	13.3574	8.465	132.374	13.4235
8.765	129.804	13.5622	8.38	134.408	13.0924	8.115	131.224	12.2961	8.41	132.664	14.1566	8.55	132.195	13.3806	8.475	132.407	13.4401
8.78	129.854	13.5904	8.39	134.497	13.109	8.13	131.246	12.3194	8.425	132.72	14.1799	8.56	132.269	13.3972	8.49	132.384	13.4666
8.79	129.922	13.6053	8.405	134.506	13.1355	8.14	131.362	12.3359	8.435	132.77	14.1965	8.575	132.271	13.4237	8.505	132.427	13.4899
8.805	129.929	13.6286	8.415	134.555	13.1521	8.155	131.379	12.3625	8.45	132.708	14.223	8.59	132.323	13.447	8.515	132.494	13.5065
8.82	129.908	13.6568	8.43	134.586	13.1753	8.165	131.465	12.3791	8.465	132.734	14.2462	8.6	132.419	13.4636	8.53	132.487	13.5339
8.83	130.004	13.6717	8.445	134.504	13.2019	8.18	131.572	12.4023	8.475	132.796	14.2628	8.615	132.414	13.4901	8.54	132.544	13.5505
8.845	130.015	13.695	8.455	134.569	13.2185	8.195	131.599	12.4289	8.49	132.831	14.2902	8.63	132.444	13.5134	8.555	132.61	13.5737
8.86	130.032	13.7232	8.47	134.603	13.2417	8.205	131.646	12.4455	8.505	132.895	14.3134	8.64	132.51	13.53	8.57	132.562	13.6003
8.87	130.123	13.7381	8.485	134.6	13.2691	8.22	131.737	12.4687	8.515	132.976	14.33	8.655	132.471	13.5573	8.58	132.608	13.6168
8.885	130.123	13.7613	8.495	134.686	13.2857	8.235	131.68	12.4953	8.53	132.917	14.3566	8.665	132.539	13.5739	8.595	132.681	13.6401
8.9	130.115	13.7871	8.51	134.717	13.3089	8.245	131.763	12.5119	8.54	132.973	14.3732	8.68	132.593	13.5972	8.61	132.705	13.6666
8.91	130.121	13.8069	8.52	134.7	13.3255	8.26	131.855	12.5359	8.565	132.998	14.413	8.695	132.613	13.6237	8.62	132.761	13.6832
8.925	130.192	13.8285	8.535	134.763	13.3521	8.27	131.832	12.5525	8.575	133.048	14.433	8.705	132.672	13.6403	8.635	132.813	13.7065
8.94	130.166	13.8534	8.55	134.813	13.3753	8.285	131.958	12.5791	8.59	133.098	14.4545	8.72	132.72	13.6635	8.645	132.824	13.7231
8.95	130.295	13.8734	8.56	134.754	13.3919	8.3	132.018	12.6023	8.605	133.042	14.4794	8.735	132.64	13.6901	8.66	132.85	13.7496
8.965	130.284	13.8949	8.575	134.856	13.4185	8.31	131.974	12.6189	8.615	133.157	14.4993	8.745	132.696	13.7067	8.675	132.891	13.7737
8.98	130.315	13.9198	8.59	134.891	13.4417	8.325	132.019	12.6455	8.63	133.147	14.5217	8.76	132.758	13.7299	8.685	132.856	13.7903
8.99	130.388	13.9397	8.6	134.905	13.4583	8.34	132.107	12.6687	8.645	133.149	14.5466	8.77	132.71	13.7465	8.7	132.928	13.8168
9.005	130.414	13.9613	8.615	134.966	13.4856	8.35	132.06	12.6853	8.66	133.197	14.5732	8.785	132.835	13.7739	8.715	132.972	13.8401
9.02	130.345	13.9862	8.63	135.049	13.5089	8.365	132.179	12.7119	8.67	133.269	14.5881	8.795	132.82	13.7889	8.725	132.966	13.8566
9.035	130.449	14.0136	8.64	134.996	13.5255	8.38	132.229	12.7351	8.685	133.245	14.613	8.81	132.878	13.8137	8.74	133.081	13.8832
9.045	130.4	14.0285	8.655	135.044	13.5521	8.39	132.201	12.7525	8.7	133.35	14.6396	8.825	132.924	13.8403	8.755	133.137	13.9064
9.06	130.484	14.0534	8.665	135.021	13.5686	8.405	132.233	12.779	8.71	133.327	14.6545	8.835	132.907	13.8552	8.77	133.12	13.9313
9.075	130.467	14.08	8.68	135.049	13.5919	8.415	132.199	12.7956	8.725	133.347	14.6794	8.85	132.934	13.8801	8.785	133.129	13.9579
9.085	130.553	14.0949	8.695	135.156	13.6184	8.43	132.225	12.8189	8.74	133.407	14.7059	8.865	133	13.9067	8.795	133.178	13.9729
9.1	130.492	14.1198	8.705	135.143	13.6351	8.445	132.319	12.8454	8.75	133.468	14.7209	8.875	133.08	13.9216	8.81	133.272	13.9986
9.115	130.603	14.1463	8.72	135.171	13.6583	8.455	132.325	12.862	8.765	133.458	14.7466	8.89	133.029	13.9465	8.825	133.196	14.0251
9.125	130.615	14.1613	8.735	135.194	13.6848	8.47	132.338	12.8853	8.78	133.543	14.7748	8.905	133.151	13.9747	8.835	133.332	14.0401
9.14	130.656	14.1861	8.745	135.172	13.7022	8.485	132.5	12.9118	8.79	133.522	14.7897	8.915	133.139	13.9905	8.85	133.307	14.0649
9.155	130.689	14.2152	8.76	135.212	13.7255	8.495	132.494	12.9284	8.805	133.542	14.813	8.93	133.185	14.0137	8.865	133.328	14.0915
9.165	130.701	14.2302	8.775	135.314	13.752	8.51	132.543	12.9517	8.82	133.577	14.8412	8.945	133.176	14.0419	8.875	133.38	14.1064
9.18	130.762	14.2534	8.785	135.306	13.767	8.52	132.641	12.9691	8.83	133.585	14.8561	8.955	133.157	14.0569	8.89	133.432	14.1313
9.195	130.812	14.2816	8.805	135.354	13.8002	8.535	132.547	12.9956	8.845	133.641	14.8794	8.97	133.166	14.0801	8.905	133.384	14.1595
9.205	130.817	14.2965	8.82	135.365	13.8284	8.55	132.564	13.0189	8.86	133.693	14.9076	8.985	133.328	14.1083	8.915	133.478	14.1745
9.22	130.865	14.3197	8.83	135.453	13.8433	8.56	132.648	13.0355	8.87	133.676	14.9225	8.995	133.312	14.1232	8.93	133.502	14.1977
9.235	130.965	14.348	8.845	135.491	13.8666	8.575	132.682	13.062	8.885	133.713	14.9457	9.01	133.322	14.1465	8.945	133.468	14.2267
9.245	130.953	14.3629	8.86	135.471	13.8947	8.59	132.687	13.0852	8.9	133.83	14.9715	9.025	133.377	14.1714	8.955	133.576	14.2417
9.26	130.964	14.3861	8.87	135.539	13.9097	8.6	132.782	13.1018	8.91	133.776	14.9914	9.035	133.298	14.1913	8.97	133.609	14.2649
9.275	130.987	14.411	8.885	135.566	13.9337	8.615	132.728	13.1284	8.925	133.861	15.013	9.05	133.354	14.2129	8.985	133.618	14.2932
9.285	130.967	14.4309	8.9	135.518	13.9586	8.63	132.732	13.1516	8.94	133.88	15.0378	9.065	133.4	14.2386	8.995	133.707	14.3081
9.3	130.975	14.4534	8.91	135.621	13.9786	8.64	132.801	13.1682	8.95	133.856	15.0578	9.075	133.448	14.2585	9.01	133.744	14.3313
9.315	131.068	14.4782	8.925	135.612	14.0001	8.655	132.77	13.1956	8.965	133.884	15.0793	9.09	133.461	14.2801	9.025	133.691	14.3562
9.325	131.149	14.4982	8.94	135.624	14.025	8.665	132.865	13.2122	8.98	133.968	15.1042	9.105	133.602	14.3049	9.035	133.762	14.3761
9.34	131.152	14.5197	8.95	135.757	14.0449	8.68	132.93	13.2354	8.99	134.002	15.1242	9.115	133.543	14.3249	9.05	133.799	14.3977
9.355	131.219	14.5447	8.965	135.77	14.0665	8.695	132.937	13.262	9.005	134.014	15.1457	9.13	133.583	14.3465	9.065	133.784	14.4226
9.365	131.202	14.5645	8.98	135.76	14.0914	8.705	133.005	13.2786	9.02	134	15.1706	9.145	133.618	14.3713	9.075	133.906	14.4434
9.38	131.247	14.5861	8.99	135.791	14.1113	8.72	133.093	13.3018	9.035	134.118	15.198	9.16	133.721	14.3979	9.09	133.918	14.4649
9.395	131.288	14.611	9.005	135.83	14.1329	8.735	133.01	13.3284	9.045	134.092	15.2129	9.17	133.621	14.4128	9.105	133.905	14.4898
9.41	131.329	14.6376	9.02	135.861	14.1586	8.745	133.077	13.345	9.06	134.16	15.2378	9.185	133.755	14.4386	9.115	133.927	14.5097
9.42	131.282	14.6525	9.035	135.897	14.1852	8.76	133.131	13.3682	9.075	134.219	15.2644	9.2	133.774	14.4651	9.13	133.961	14.5313
9.435	131.328	14.6782	9.045	135.914	14.2001	8.77	133.083	13.3849	9.085	134.162	15.2793	9.21	133.827	14.48	9.145	133.972	14.5562
9.45	131.412	14.7048	9.06	135.891	14.225	8.785	133.218	13.4114	9.1	134.219	15.3042	9.225	133.846	14.5049	9.16	134.025	14.5827
9.46	131.421	14.7197	9.075	135.988	14.2515	8.795	133.173	13.4271	9.115	134.286	15.3308	9.24	133.92	14.5315	9.17	134.049	14.5977
9.475	131.466	14.7446	9.085	136.022	14.2665	8.81	133.235	13.452	9.125	134.321	15.3457	9.25	133.858	14.5464	9.185	134.061	14.6225
9.49	131.579	14.7711	9.1	136.015	14.2914	8.825	133.279	13.4786	9.14	134.278	15.3706	9.265	133.954	14.5713	9.2	134.117	14.6491
9.5	131.499	14.7861	9.115	136.097	14.3179	8.835	133.323	13.4935	9.155	134.405	15.3988	9.28	133.982	14.5996	9.21	134.218	14.6649
9.515	131.562	14.811	9.125	136.067	14.3329	8.85	133.268	13.5184	9.165	134.346	15.4146	9.29	133.983	14.6145	9.225	134.176	14.6898
9.53	131.589	14.8392	9.14	136.102	14.3578	8.865	133.397	13.545	9.18	134.398	15.4378	9.305	134.083	14.6377	9.24	134.29	14.7163
9.54	131.532	14.8541	9.155	136.14	14.3868	8.875	133.413	13.5599	9.195	134.45	15.466	9.32	134.119	14.6668	9.25	134.286	14.7312
9.555	131.566	14.8774	9.165	136.15	14.4017	8.89	133.427	13.5848	9.205	134.421	15.4809	9.33	134.095	14.6817	9.265	134.335	14.7561
9.57	131.661	14.9064	9.18	136.196	14.425	8.905	133.516	13.613	9.22	134.504	15.5041	9.345	134.148	14.7049	9.28	134.323	14.7844
9.58	131.608	14.9213	9.195	136.289	14.4532	8.915	133.493	13.628	9.235	134.61	15.5324	9.36	134.245	14.7331	9.29	134.316	14.7993
9.595	131.685	14.9446	9.205	136.278	14.4681	8.93	133.507	13.652	9.245	134.556	15.5473	9.37	134.216	14.748	9.305	134.339	14.8225
9.61	131.744	14.9728	9.22	136.291	14.4914	8.945	133.549	13.6802	9.26	134.593	15.5706	9.385	134.262	14.7713	9.32	134.438	14.8507
9.62	131.686	14.9877	9.235	136.323	14.5196	8.955	133.53	13.6951	9.275	134.656	15.5954	9.4	134.273	14.7962	9.33	134.439	14.8657
9.635	131.745	15.0109	9.245	136.317	14.5345	8.97	133.571	13.7184	9.285	134.579	15.6154	9.41	134.24	14.8161	9.345	134.509	14.8897
9.65	131.798	15.0359	9.26	136.344	14.5578	8.985	133.699	13.7466	9.3	134.661	15.6378	9.425	134.298	14.8377	9.36	134.517	14.918
9.66	131.756	15.0541	9.275	136.426	14.5826	8.995	133.698	13.7615	9.315	134.711	15.6626	9.44	134.343	14.8626	9.37	134.495	14.9329
9.675	131.794	15.0757	9.285	136.445	14.6034	9.01	133.702	13.7848	9.325	134.721	15.6826	9.45	134.368	14.8825	9.385	134.518	14.9561
9.69	131.941	15.1038	9.3	136.446	14.6249	9.025	133.753	13.8097	9.34	134.757	15.7042	9.465	134.465	14.9049	9.4	134.581	14.981
9.7	131.889	15.1197	9.315	136.544	14.6498	9.035	133.696	13.8296	9.355	134.84	15.7291	9.48	134.493	14.9298	9.41	134.667	15.0009
9.71	131.91	15.1346	9.325	136.491	14.6698	9.05	133.725	13.8512	9.365	134.799	15.7489	9.49	134.444	14.9497	9.425	134.658	15.0225
9.725	131.998	15.1595	9.34	136.546	14.6913	9.065	133.822	13.8769	9.38	134.853	15.7705	9.505	134.527	14.9713	9.44	134.748	15.0474
9.74	131.968	15.186	9.355	136.593	14.7162	9.075	133.827	13.8968	9.395	134.902	15.7955	9.52	134.667	14.9962	9.45	134.745	15.0673
9.75	132.084	15.2009	9.365	136.596	14.7362	9.09	133.844	13.9184	9.41	134.931	15.822	9.535	134.598	15.0227	9.465	134.806	15.0889
9.765	132.077	15.2258	9.38	136.615	14.7577	9.105	133.954	13.9433	9.42	134.904	15.8369	9.545	134.627	15.0376	9.48	134.813	15.1146
9.78	132.102	15.2541	9.395	136.672	14.7827	9.115	133.91	13.9632	9.435	134.996	15.8626	9.56	134.698	15.0625	9.49	134.802	15.1345
9.79	132.177	15.269	9.41	136.686	14.81	9.13	133.965	13.9847	9.45	134.941	15.8892	9.575	134.682	15.0891	9.505	134.806	15.1561
9.805	132.196	15.2922	9.42	136.737	14.825	9.145	134.015	14.0097	9.46	135.008	15.9041	9.585	134.762	15.1041	9.52	134.891	15.181
9.82	132.164	15.3205	9.435	136.711	14.8498	9.16	134.101	14.0362	9.475	135.027	15.929	9.6	134.818	15.1298	9.535	134.934	15.2075
9.83	132.251	15.3362	9.45	136.839	14.8764	9.17	134.033	14.0511	9.49	135.057	15.9556	9.615	134.814	15.1563	9.545	134.969	15.2225
9.845	132.293	15.3594	9.46	136.774	14.8913	9.185	134.131	14.076	9.5	135.083	15.9705	9.625	134.815	15.1712	9.56	134.931	15.2473
9.86	132.259	15.3877	9.475	136.883	14.9162	9.2	134.129	14.1034	9.515	135.179	15.9954	9.64	134.918	15.1961	9.575	135.076	15.2739
9.87	132.341	15.4026	9.49	136.892	14.9427	9.21	134.167	14.1183	9.53	135.161	16.0237	9.655	134.839	15.2243	9.585	135.018	15.2889
9.885	132.346	15.4258	9.5	136.862	14.9577	9.225	134.173	14.1432	9.54	135.199	16.0386	9.665	134.916	15.2393	9.6	135.101	15.3138
9.9	132.371	15.4507	9.515	136.875	14.9826	9.24	134.277	14.1698	9.555	135.223	16.0618	9.68	134.994	15.2625	9.615	135.169	15.3411
9.91	132.457	15.4707	9.53	136.99	15.0108	9.25	134.169	14.1847	9.57	135.205	16.0908	9.695	135.011	15.2907	9.625	135.123	15.3561
9.925	132.488	15.4923	9.54	136.952	15.0258	9.265	134.317	14.2096	9.58	135.252	16.1057	9.705	135.062	15.3057	9.64	135.175	15.381
9.94	132.463	15.5172	9.555	136.986	15.0498	9.28	134.304	14.2378	9.595	135.271	16.129	9.72	135.092	15.3289	9.655	135.227	15.4092
9.95	132.484	15.537	9.57	137.052	15.078	9.29	134.291	14.2528	9.61	135.328	16.1572	9.735	135.02	15.358	9.665	135.187	15.4241
9.965	132.506	15.5594	9.58	137.003	15.093	9.305	134.341	14.276	9.62	135.343	16.1721	9.745	135.084	15.3729	9.68	135.25	15.4474
9.98	132.485	15.5843	9.595	137.055	15.1162	9.32	134.418	14.3042	9.635	135.396	16.1954	9.76	135.128	15.3961	9.695	135.359	15.4755
9.99	132.608	15.6042	9.61	137.112	15.1444	9.33	134.391	14.32	9.65	135.387	16.2203	9.775	135.061	15.421	9.705	135.315	15.4905
10.005	132.614	15.6258	9.62	137.099	15.1593	9.345	134.449	14.3432	9.66	135.425	16.2402	9.785	135.184	15.4409	9.72	135.346	15.5137
10.02	132.572	15.6507	9.635	137.14	15.1826	9.36	134.491	14.3714	9.675	135.444	16.2618	9.8	135.218	15.4625	9.735	135.343	15.5419
10.035	132.679	15.6772	9.65	137.215	15.2074	9.37	134.479	14.3864	9.69	135.449	16.2867	9.815	135.221	15.4873	9.745	135.296	15.5577
10.045	132.674	15.6922	9.66	137.215	15.2274	9.385	134.551	14.4096	9.7	135.547	16.3074	9.825	135.248	15.5073	9.76	135.346	15.5809
10.06	132.667	15.7171	9.675	137.292	15.249	9.4	134.547	14.4345	9.715	135.588	16.3289	9.84	135.318	15.5289	9.775	135.428	15.6059
10.075	132.731	15.7436	9.69	137.294	15.2746	9.41	134.574	14.4544	9.73	135.585	16.3539	9.855	135.252	15.5538	9.785	135.443	15.6258
10.085	132.733	15.7586	9.7	137.219	15.2946	9.425	134.622	14.476	9.74	135.587	16.3738	9.865	135.314	15.5745	9.8	135.486	15.6473
10.1	132.739	15.7835	9.715	137.298	15.3162	9.44	134.687	14.5009	9.755	135.67	16.3954	9.88	135.353	15.5961	9.815	135.54	15.6722
10.115	132.788	15.8108	9.73	137.326	15.3411	9.45	134.653	14.5208	9.77	135.72	16.4202	9.895	135.36	15.621	9.825	135.465	15.6921
10.125	132.889	15.8258	9.74	137.348	15.3609	9.465	134.713	14.5424	9.785	135.686	16.4468	9.91	135.323	15.6475	9.84	135.531	15.7137
10.14	132.851	15.8507	9.755	137.372	15.3825	9.48	134.724	14.5681	9.795	135.727	16.4617	9.92	135.461	15.6625	9.855	135.571	15.7386
10.155	132.958	15.8789	9.77	137.423	15.4074	9.49	134.682	14.5881	9.81	135.792	16.4866	9.935	135.418	15.6874	9.865	135.572	15.7585
10.165	132.94	15.8938	9.785	137.41	15.434	9.505	134.745	14.6096	9.825	135.715	16.5132	9.95	135.472	15.714	9.88	135.631	15.781
10.18	132.968	15.9171	9.795	137.446	15.4489	9.52	134.878	14.6345	9.835	135.829	16.5289	9.96	135.567	15.7289	9.895	135.711	15.8058
10.195	132.95	15.9453	9.81	137.507	15.4738	9.535	134.774	14.661	9.85	135.824	16.5538	9.975	135.57	15.7538	9.91	135.687	15.8323
10.205	132.939	15.9603	9.825	137.503	15.5012	9.545	134.833	14.676	9.865	135.855	16.5804	9.99	135.543	15.7803	9.92	135.766	15.8473
10.22	132.959	15.9835	9.835	137.49	15.5161	9.56	134.859	14.7009	9.875	135.86	16.5953	10	135.616	15.7961	9.935	135.815	15.8722
10.235	133.091	16.0125	9.85	137.572	15.541	9.575	134.858	14.7274	9.89	135.943	16.6202	10.015	135.587	15.821	9.95	135.827	15.8987
10.245	133.048	16.0274	9.865	137.507	15.5676	9.585	134.911	14.7423	9.905	135.857	16.6484	10.03	135.633	15.8492	9.96	135.783	15.9136
10.26	133.1	16.0507	9.875	137.591	15.5825	9.6	134.971	14.7673	9.915	135.967	16.6634	10.04	135.688	15.8641	9.975	135.916	15.9386
10.275	133.182	16.0755	9.89	137.625	15.6074	9.615	134.984	14.7947	9.93	136.004	16.6866	10.055	135.703	15.8873	9.99	135.857	15.9651
10.285	133.103	16.0954	9.905	137.623	15.6356	9.625	134.985	14.8096	9.945	136.009	16.7148	10.07	135.755	15.9155	10	135.913	15.9801
10.3	133.154	16.117	9.915	137.689	15.6506	9.64	135.09	14.8345	9.955	136.106	16.7298	10.08	135.822	15.9305	10.015	135.943	16.0058
10.315	133.176	16.1419	9.93	137.759	15.6738	9.655	135.028	14.8627	9.97	136.127	16.7538	10.095	135.833	15.9537	10.03	136.019	16.034
10.325	133.196	16.1619	9.945	137.722	15.702	9.665	135.109	14.8776	9.985	136.074	16.782	10.11	135.785	15.9819	10.04	136.073	16.049
10.34	133.213	16.1835	9.955	137.784	15.7178	9.68	135.159	14.9008	9.995	136.179	16.7969	10.12	135.846	15.9969	10.055	136.082	16.0722
10.355	133.272	16.2083	9.97	137.842	15.741	9.695	135.173	14.9291	10.01	136.203	16.8202	10.135	135.839	16.0209	10.07	136.058	16.1004
10.365	133.283	16.2282	9.985	137.823	15.7692	9.705	135.248	14.944	10.025	136.158	16.8451	10.15	135.876	16.0459	10.08	136.091	16.1153
10.38	133.308	16.2507	9.995	137.872	15.7842	9.72	135.294	14.9673	10.035	136.266	16.865	10.16	135.994	16.0658	10.095	136.118	16.1385
10.395	133.321	16.2755	10.01	137.889	15.8074	9.735	135.225	14.9963	10.05	136.259	16.8866	10.175	135.986	16.0873	10.11	136.064	16.1667
10.41	133.406	16.3021	10.025	137.887	15.8323	9.745	135.286	15.0112	10.065	136.304	16.9114	10.19	136.015	16.1122	10.12	136.137	16.1817
10.42	133.32	16.317	10.035	137.906	15.8522	9.76	135.339	15.0344	10.075	136.351	16.9314	10.2	136.039	16.1321	10.135	136.169	16.2049
10.435	133.427	16.3419	10.05	137.947	15.8737	9.775	135.285	15.0593	10.09	136.366	16.953	10.215	136.09	16.1537	10.15	136.159	16.2307
10.45	133.445	16.3685	10.065	137.899	15.8987	9.785	135.371	15.0793	10.105	136.306	16.9787	10.23	136.086	16.1786	10.16	136.217	16.2506
10.46	133.474	16.3834	10.075	137.957	15.9186	9.8	135.427	15.1008	10.115	136.37	16.9986	10.24	136.135	16.1985	10.175	136.297	16.2722
10.475	133.469	16.4083	10.09	137.972	15.941	9.815	135.416	15.1257	10.13	136.38	17.0202	10.255	136.134	16.2201	10.19	136.232	16.297
10.49	133.578	16.4348	10.105	137.99	15.9659	9.825	135.42	15.1456	10.145	136.441	17.0451	10.27	136.16	16.2458	10.2	136.291	16.3169
10.5	133.534	16.4498	10.115	138.076	15.9858	9.84	135.486	15.1672	10.16	136.458	17.0716	10.285	136.266	16.2724	10.215	136.33	16.3385
10.515	133.576	16.4755	10.13	138.175	16.0074	9.855	135.423	15.1921	10.17	136.55	17.0865	10.295	136.305	16.2873	10.23	136.335	16.3634
10.53	133.596	16.5037	10.145	138.141	16.0323	9.865	135.546	15.212	10.185	136.495	17.1115	10.31	136.3	16.3122	10.24	136.449	16.3833
10.54	133.538	16.5187	10.16	138.184	16.0588	9.88	135.543	15.2345	10.2	136.594	17.138	10.325	136.425	16.3387	10.255	136.468	16.4049
10.555	133.612	16.5419	10.17	138.198	16.0738	9.895	135.559	15.2593	10.21	136.644	17.1529	10.335	136.346	16.3537	10.27	136.43	16.4298
10.57	133.697	16.5701	10.185	138.248	16.0986	9.91	135.537	15.2859	10.225	136.658	17.1778	10.35	136.418	16.3786	10.285	136.456	16.4572
10.58	133.659	16.585	10.2	138.168	16.1252	9.92	135.681	15.3008	10.24	136.7	17.2052	10.365	136.426	16.4051	10.295	136.515	16.4721
10.595	133.648	16.6083	10.21	138.269	16.1402	9.935	135.615	15.3257	10.25	136.686	17.2202	10.375	136.488	16.4201	10.31	136.559	16.497
10.61	133.749	16.6365	10.225	138.265	16.1659	9.95	135.66	15.3523	10.265	136.709	17.245	10.39	136.411	16.445	10.325	136.54	16.5236
10.62	133.706	16.6514	10.24	138.284	16.1924	9.96	135.685	15.3672	10.28	136.747	17.2733	10.405	136.569	16.474	10.335	136.573	16.5385
10.635	133.774	16.6746	10.25	138.35	16.2073	9.975	135.74	15.3921	10.29	136.744	17.2882	10.415	136.569	16.4889	10.35	136.637	16.5634
10.65	133.792	16.7003	10.265	138.367	16.2323	9.99	135.67	15.4186	10.305	136.728	17.3114	10.43	136.577	16.5122	10.365	136.594	16.59
10.66	133.744	16.7203	10.28	138.327	16.2604	10	135.761	15.4336	10.32	136.831	17.3396	10.445	136.601	16.5404	10.375	136.727	16.6049
10.675	133.839	16.7419	10.29	138.416	16.2754	10.015	135.757	15.4593	10.33	136.828	17.3546	10.455	136.564	16.5553	10.39	136.706	16.6298
10.69	133.916	16.7667	10.305	138.481	16.2986	10.03	135.773	15.4875	10.345	136.874	17.3778	10.47	136.57	16.5785	10.405	136.704	16.658
10.7	133.942	16.7867	10.32	138.43	16.3269	10.04	135.82	15.5024	10.36	136.847	17.406	10.485	136.679	16.6068	10.415	136.782	16.6737
10.715	133.943	16.8082	10.33	138.482	16.3418	10.055	135.803	15.5257	10.37	136.88	17.4218	10.495	136.639	16.6217	10.43	136.826	16.697
10.73	134.006	16.8331	10.345	138.466	16.365	10.07	135.792	15.5539	10.385	136.944	17.445	10.51	136.659	16.6449	10.445	136.732	16.7252
10.74	133.942	16.853	10.36	138.498	16.3941	10.08	135.864	15.5688	10.4	136.996	17.4699	10.525	136.799	16.6698	10.455	136.8	16.7401
10.755	134.001	16.8746	10.37	138.588	16.409	10.095	135.896	15.5921	10.41	137.045	17.4898	10.535	136.758	16.6906	10.47	136.821	16.7634
10.77	134.058	16.8995	10.385	138.603	16.4322	10.11	135.854	15.6203	10.425	137.041	17.5114	10.55	136.799	16.7122	10.485	136.858	16.7916
10.785	134.053	16.9269	10.4	138.589	16.4571	10.12	135.934	15.6352	10.44	137.109	17.5363	10.565	136.863	16.7371	10.495	136.894	16.8065
10.795	134.046	16.9418	10.41	138.637	16.4771	10.135	135.952	15.6585	10.45	137.085	17.5562	10.575	136.822	16.7569	10.51	136.943	16.8297
10.81	134.121	16.9667	10.425	138.685	16.4986	10.15	135.976	15.6842	10.465	137.094	17.5778	10.59	136.842	16.7785	10.525	136.947	16.8547
10.825	134.083	16.9933	10.44	138.652	16.5235	10.16	136.094	15.7041	10.48	137.157	17.6027	10.605	136.947	16.8034	10.535	136.965	16.8745
10.835	134.157	17.0082	10.45	138.743	16.5434	10.175	136.114	15.7257	10.49	137.197	17.6226	10.615	136.958	16.8233	10.55	136.985	16.897
10.85	134.205	17.0331	10.465	138.756	16.565	10.19	136.091	15.7506	10.505	137.164	17.645	10.63	136.968	16.8449	10.565	136.939	16.9219
10.865	134.212	17.0597	10.48	138.785	16.5899	10.2	136.105	15.7705	10.52	137.179	17.6699	10.645	136.975	16.8698	10.575	137.094	16.9418
10.875	134.233	17.0746	10.49	138.811	16.6106	10.215	136.096	15.792	10.535	137.262	17.6964	10.66	137.046	16.8964	10.59	137.1	16.9634
10.89	134.357	17.0995	10.505	138.836	16.6322	10.23	136.093	15.8169	10.545	137.278	17.7114	10.67	136.987	16.9121	10.605	137.114	16.9883
10.905	134.256	17.1286	10.52	138.823	16.6571	10.24	136.211	15.8369	10.56	137.296	17.7362	10.685	137.128	16.937	10.615	137.181	17.0082
10.915	134.304	17.1434	10.535	138.91	16.6837	10.255	136.203	15.8584	10.575	137.432	17.7628	10.7	137.1	16.9636	10.63	137.236	17.0298
10.93	134.341	17.1667	10.545	138.88	16.6986	10.27	136.108	15.8833	10.585	137.312	17.7777	10.71	137.065	16.9785	10.645	137.185	17.0546
10.945	134.383	17.1949	10.56	138.9	16.7235	10.285	136.203	15.9107	10.6	137.387	17.8026	10.725	137.123	17.0034	10.66	137.278	17.0812
10.955	134.425	17.2098	10.575	138.951	16.7501	10.295	136.244	15.9257	10.615	137.396	17.8292	10.74	137.176	17.0299	10.67	137.224	17.0961
10.97	134.445	17.2331	10.585	139.003	16.765	10.31	136.228	15.9505	10.625	137.416	17.8441	10.75	137.174	17.0449	10.685	137.269	17.1218
10.985	134.412	17.2613	10.6	138.937	16.7899	10.325	136.327	15.9771	10.64	137.359	17.8698	10.765	137.232	17.0698	10.7	137.295	17.1484
10.995	134.464	17.2762	10.615	139.035	16.8164	10.335	136.296	15.992	10.655	137.47	17.8981	10.78	137.279	17.098	10.71	137.344	17.1633
11.01	134.515	17.2994	10.625	139.013	16.8322	10.35	136.337	16.017	10.665	137.413	17.913	10.79	137.224	17.113	10.725	137.304	17.1883
11.025	134.467	17.3244	10.64	139.064	16.8571	10.365	136.383	16.0435	10.68	137.466	17.9362	10.805	137.306	17.137	10.74	137.414	17.2148
11.035	134.543	17.3442	10.655	139.074	16.8853	10.375	136.477	16.0584	10.695	137.488	17.9644	10.82	137.287	17.1652	10.75	137.428	17.2297
11.05	134.558	17.3666	10.665	139.034	16.9002	10.39	136.392	16.0833	10.705	137.419	17.9794	10.83	137.261	17.1802	10.765	137.41	17.2546
11.065	134.563	17.3915	10.68	139.065	16.9234	10.405	136.479	16.1115	10.72	137.484	18.0026	10.845	137.339	17.2034	10.78	137.453	17.2828
11.075	134.614	17.4114	10.695	139.194	16.9516	10.415	136.469	16.1273	10.735	137.553	18.0308	10.86	137.418	17.2316	10.79	137.431	17.2978
11.09	134.677	17.4331	10.705	139.146	16.9666	10.43	136.493	16.1505	10.745	137.498	18.0458	10.87	137.399	17.2465	10.805	137.445	17.321
11.105	134.634	17.4579	10.72	139.145	16.9899	10.445	136.527	16.1787	10.76	137.56	18.069	10.885	137.445	17.2697	10.82	137.468	17.35
11.115	134.684	17.4779	10.735	139.196	17.018	10.455	136.497	16.1937	10.775	137.67	18.0947	10.9	137.443	17.2946	10.83	137.464	17.365
11.13	134.712	17.4994	10.745	139.169	17.033	10.47	136.525	16.2169	10.785	137.641	18.1147	10.91	137.401	17.3146	10.845	137.51	17.3882
11.145	134.749	17.5243	10.76	139.174	17.0571	10.485	136.614	16.2451	10.8	137.657	18.1362	10.925	137.506	17.3361	10.86	137.644	17.4165
11.16	134.696	17.5509	10.775	139.209	17.082	10.495	136.564	16.2601	10.815	137.699	18.1611	10.94	137.497	17.3619	10.87	137.633	17.4314
11.17	134.781	17.5658	10.785	139.201	17.1019	10.51	136.568	16.2833	10.825	137.657	18.181	10.95	137.521	17.3818	10.885	137.661	17.4546
11.185	134.783	17.5915	10.8	139.213	17.1234	10.525	136.693	16.3082	10.84	137.689	18.2026	10.965	137.534	17.4034	10.9	137.685	17.4795
11.2	134.816	17.6181	10.815	139.316	17.1483	10.535	136.67	16.3281	10.855	137.765	18.2275	10.98	137.608	17.4283	10.91	137.639	17.4994
11.21	134.858	17.633	10.825	139.321	17.1682	10.55	136.714	16.3505	10.865	137.767	18.2474	10.99	137.592	17.4482	10.925	137.67	17.521
11.225	134.915	17.6579	10.84	139.326	17.1898	10.565	136.754	16.3754	10.88	137.79	18.269	11.005	137.662	17.4697	10.94	137.747	17.5459
11.24	134.889	17.6844	10.855	139.399	17.2147	10.575	136.73	16.3954	10.895	137.799	18.2939	11.02	137.659	17.4946	10.95	137.722	17.5658
11.25	134.942	17.6994	10.865	139.331	17.2346	10.59	136.761	16.4169	10.91	137.862	18.3212	11.035	137.663	17.5212	10.965	137.749	17.5882
11.265	134.961	17.7243	10.88	139.345	17.2562	10.605	136.852	16.4418	10.92	137.882	18.3362	11.045	137.683	17.5361	10.98	137.804	17.6131
11.28	134.922	17.7525	10.895	139.432	17.2811	10.615	136.835	16.4617	10.935	137.975	18.3611	11.06	137.744	17.561	10.99	137.737	17.633
11.29	134.992	17.7674	10.91	139.465	17.3085	10.63	136.874	16.4833	10.95	137.938	18.3876	11.075	137.68	17.5884	11.005	137.788	17.6546
11.305	135.009	17.7907	10.92	139.499	17.3235	10.645	136.876	16.5082	10.96	137.926	18.4025	11.085	137.79	17.6033	11.02	137.868	17.6795
11.32	135.018	17.8197	10.935	139.505	17.3483	10.66	136.988	16.5347	10.975	138.013	18.4274	11.1	137.792	17.6282	11.035	137.891	17.706
11.33	135.099	17.8346	10.95	139.598	17.3748	10.67	136.899	16.5496	10.99	137.972	18.454	11.115	137.834	17.6548	11.045	137.866	17.7209
11.345	135.137	17.8578	10.96	139.587	17.3898	10.685	137.017	16.5754	11	138.067	18.4689	11.125	137.837	17.6697	11.06	137.894	17.7458
11.36	135.05	17.8861	10.975	139.612	17.4147	10.7	137.005	16.6019	11.015	138.069	18.4938	11.14	137.923	17.6946	11.075	137.939	17.7724
11.37	135.118	17.901	10.99	139.665	17.4413	10.71	136.988	16.6169	11.03	138.111	18.522	11.155	137.837	17.7228	11.085	138.013	17.7873
11.385	135.141	17.9243	11	139.56	17.4562	10.725	136.995	16.6418	11.04	138.121	18.5378	11.165	137.886	17.7377	11.1	137.986	17.813
11.4	135.143	17.9491	11.015	139.655	17.4811	10.74	137.07	16.6683	11.055	138.146	18.561	11.18	137.964	17.761	11.115	138.08	17.8396
11.41	135.252	17.9691	11.03	139.682	17.5101	10.75	137.05	16.6832	11.07	138.11	18.5893	11.195	137.973	17.7892	11.125	138	17.8545
11.425	135.237	17.9907	11.04	139.638	17.5251	10.765	137.115	16.7082	11.08	138.158	18.6042	11.205	138.01	17.8049	11.14	138.11	17.8794
11.44	135.228	18.0155	11.055	139.686	17.5483	10.78	137.146	16.7364	11.095	138.199	18.6274	11.22	138.034	17.8282	11.155	138.13	17.9076
11.45	135.254	18.0363	11.07	139.79	17.5765	10.79	137.101	16.7513	11.11	138.201	18.6556	11.235	138.053	17.8564	11.165	138.113	17.9226
11.465	135.289	18.0578	11.08	139.768	17.5914	10.805	137.156	16.7745	11.12	138.239	18.6705	11.245	138.089	17.8713	11.18	138.151	17.9458
11.48	135.255	18.0827	11.095	139.803	17.6146	10.82	137.182	16.8036	11.135	138.256	18.6938	11.26	138.161	17.8946	11.195	138.278	17.974
11.49	135.373	18.1026	11.11	139.82	17.6429	10.83	137.16	16.8185	11.15	138.259	18.7187	11.275	138.088	17.9195	11.205	138.237	17.9889
11.505	135.367	18.1242	11.12	139.791	17.6578	10.845	137.196	16.8418	11.16	138.263	18.7386	11.285	138.146	17.9394	11.22	138.28	18.0122
11.52	135.358	18.1491	11.135	139.831	17.681	10.86	137.331	16.87	11.175	138.358	18.761	11.3	138.184	17.9609	11.235	138.338	18.0412
11.535	135.4	18.1757	11.15	139.877	17.7059	10.87	137.304	16.8849	11.19	138.31	18.7859	11.315	138.15	17.9859	11.245	138.322	18.0562
11.545	135.469	18.1906	11.16	139.874	17.7259	10.885	137.344	16.9081	11.2	138.323	18.8058	11.325	138.275	18.0058	11.26	138.359	18.0794
11.56	135.424	18.2155	11.175	139.892	17.7483	10.9	137.375	16.933	11.215	138.378	18.8274	11.34	138.306	18.0282	11.275	138.369	18.1044
11.575	135.497	18.2429	11.19	139.991	17.7732	10.91	137.32	16.953	11.23	138.381	18.8523	11.355	138.243	18.0531	11.285	138.371	18.1242
11.585	135.463	18.2578	11.2	139.924	17.7931	10.925	137.399	16.9745	11.24	138.4	18.8722	11.365	138.264	18.073	11.3	138.38	18.1458
11.6	135.482	18.2827	11.215	139.989	17.8147	10.94	137.429	16.9994	11.255	138.468	18.8938	11.38	138.317	18.0946	11.315	138.438	18.1707
11.615	135.489	18.3092	11.23	140.001	17.8395	10.95	137.463	17.0193	11.27	138.474	18.9186	11.395	138.286	18.1194	11.325	138.394	18.1906
11.625	135.547	18.3242	11.24	140.005	17.8594	10.965	137.505	17.0418	11.285	138.499	18.9452	11.41	138.296	18.146	11.34	138.482	18.2122
11.64	135.486	18.3491	11.255	140.048	17.881	10.98	137.571	17.0666	11.295	138.493	18.9602	11.42	138.351	18.1609	11.355	138.5	18.2371
11.655	135.606	18.3773	11.27	140.136	17.906	10.99	137.467	17.0866	11.31	138.577	18.9859	11.435	138.325	18.1858	11.365	138.455	18.2578
11.665	135.581	18.3922	11.285	140.083	17.9325	11.005	137.504	17.1081	11.325	138.512	19.0124	11.45	138.357	18.2124	11.38	138.497	18.2794
11.68	135.617	18.4155	11.295	140.172	17.9474	11.02	137.604	17.133	11.335	138.623	19.0274	11.46	138.465	18.2273	11.395	138.631	18.3043
11.695	135.647	18.4437	11.31	140.2	17.9732	11.035	137.568	17.1595	11.35	138.598	19.0523	11.475	138.412	18.253	11.41	138.55	18.3308
11.705	135.637	18.4586	11.325	140.212	17.9997	11.045	137.597	17.1745	11.365	138.593	19.0788	11.49	138.481	18.2796	11.42	138.648	18.3458
11.72	135.638	18.4827	11.335	140.181	18.0146	11.06	137.64	17.1994	11.375	138.68	19.0937	11.5	138.482	18.2945	11.435	138.633	18.3707
11.735	135.726	18.5109	11.35	140.301	18.0395	11.075	137.626	17.2259	11.39	138.745	19.1187	11.515	138.518	18.3194	11.45	138.648	18.3972
11.745	135.71	18.5258	11.365	140.2	18.0661	11.085	137.737	17.2409	11.405	138.632	19.1469	11.53	138.506	18.3476	11.46	138.659	18.4121
11.76	135.731	18.5491	11.375	140.244	18.081	11.1	137.754	17.2666	11.415	138.722	19.1618	11.54	138.561	18.3626	11.475	138.75	18.4371
11.775	135.814	18.574	11.39	140.259	18.1059	11.115	137.749	17.2932	11.43	138.763	19.185	11.555	138.544	18.3858	11.49	138.691	18.4644
11.785	135.826	18.5938	11.405	140.297	18.1341	11.125	137.767	17.3081	11.445	138.728	19.214	11.57	138.623	18.414	11.5	138.668	18.4794
11.8	135.847	18.6154	11.415	140.338	18.1491	11.14	137.882	17.333	11.455	138.796	19.229	11.58	138.669	18.4289	11.515	138.74	18.5043
11.815	135.868	18.6403	11.43	140.366	18.1723	11.155	137.8	17.3612	11.47	138.779	19.2522	11.595	138.63	18.4521	11.53	138.707	18.5325
11.825	135.849	18.6603	11.445	140.326	18.2013	11.165	137.857	17.3761	11.485	138.82	19.2804	11.61	138.599	18.4812	11.54	138.784	18.5474
11.84	135.871	18.6819	11.455	140.382	18.2163	11.18	137.883	17.3994	11.495	138.887	19.2954	11.62	138.663	18.4961	11.555	138.855	18.5706
11.855	135.94	18.7076	11.47	140.438	18.2395	11.195	137.893	17.4276	11.51	138.941	19.3186	11.635	138.677	18.5194	11.57	138.857	18.5988
11.865	135.94	18.7275	11.485	140.372	18.2677	11.205	137.924	17.4425	11.525	138.897	19.3435	11.65	138.711	18.5443	11.58	138.922	18.6138
11.88	135.958	18.7491	11.495	140.43	18.2827	11.22	137.942	17.4657	11.535	138.929	19.3635	11.66	138.799	18.5642	11.595	138.957	18.637
11.895	135.934	18.7739	11.51	140.477	18.3059	11.235	137.95	17.4948	11.55	138.939	19.385	11.675	138.775	18.5858	11.61	138.885	18.6652
11.91	136.045	18.8005	11.525	140.467	18.3308	11.245	138.02	17.5098	11.565	138.903	19.4099	11.69	138.863	18.6106	11.62	138.957	18.6802
11.92	135.978	18.8154	11.535	140.55	18.3507	11.26	138.057	17.533	11.575	139.041	19.4298	11.7	138.902	18.6306	11.635	138.99	18.7042
11.935	136.031	18.8404	11.55	140.584	18.3723	11.275	138.009	17.5579	11.59	139.058	19.4522	11.715	138.892	18.6521	11.65	138.926	18.7291
11.95	136.08	18.8669	11.565	140.55	18.3972	11.285	138.036	17.5778	11.605	139.046	19.4771	11.73	138.908	18.6778	11.66	139.051	18.749
11.96	136.033	18.8818	11.575	140.55	18.4179	11.3	138.046	17.5994	11.615	139.089	19.4971	11.74	138.889	18.6978	11.675	139.051	18.7706
11.975	136.073	18.9067	11.59	140.627	18.4395	11.315	138.03	17.6243	11.63	139.134	19.5186	11.755	138.898	18.7194	11.69	139.034	18.7955
11.99	136.081	18.9341	11.605	140.583	18.4644	11.325	138.117	17.6441	11.645	139.172	19.5435	11.77	138.979	18.7442	11.7	139.071	18.8155
12	136.116	18.949	11.615	140.688	18.4843	11.34	138.172	17.6657	11.66	139.178	19.57	11.785	138.995	18.7708	11.715	139.132	18.837
12.015	136.096	18.9739	11.63	140.731	18.5059	11.355	138.134	17.6906	11.67	139.212	19.585	11.795	138.98	18.7858	11.73	139.081	18.8619
12.03	136.217	19.0021	11.645	140.754	18.5307	11.365	138.154	17.7114	11.685	139.184	19.6099	11.81	139.003	18.8107	11.74	139.183	18.8818
12.04	136.185	19.017	11.66	140.741	18.5573	11.38	138.196	17.7329	11.7	139.244	19.6364	11.825	139.091	18.8372	11.755	139.201	18.9034
12.055	136.223	19.0403	11.67	140.798	18.5723	11.395	138.251	17.7579	11.71	139.309	19.6514	11.835	139.065	18.8522	11.77	139.216	18.9291
12.07	136.24	19.0685	11.685	140.808	18.5971	11.41	138.196	17.7844	11.725	139.28	19.6771	11.85	139.133	18.877	11.785	139.19	18.9557
12.08	136.199	19.0834	11.7	140.79	18.6237	11.42	138.281	17.7993	11.74	139.352	19.7037	11.865	139.193	18.9044	11.795	139.337	18.9706
12.095	136.252	19.1066	11.71	140.858	18.6395	11.435	138.266	17.8242	11.75	139.32	19.7186	11.875	139.143	18.9193	11.81	139.314	18.9955
12.11	136.397	19.1358	11.725	140.858	18.6644	11.45	138.303	17.8508	11.765	139.356	19.7435	11.89	139.154	18.9442	11.825	139.355	19.0221
12.12	136.342	19.1507	11.74	140.846	18.6909	11.46	138.371	17.8657	11.78	139.344	19.7717	11.905	139.262	18.9724	11.835	139.377	19.037
12.135	136.384	19.1739	11.75	141.006	18.7059	11.475	138.424	17.8906	11.79	139.353	19.7866	11.915	139.225	18.9873	11.85	139.429	19.0619
12.15	136.446	19.1988	11.765	140.977	18.7308	11.49	138.406	17.9172	11.805	139.356	19.8098	11.93	139.267	19.0106	11.865	139.343	19.0884
12.16	136.358	19.2187	11.78	141.002	18.759	11.5	138.423	17.9329	11.82	139.407	19.8381	11.945	139.36	19.0388	11.875	139.463	19.1034
12.175	136.442	19.2403	11.79	141.073	18.7722	11.515	138.482	17.9579	11.83	139.437	19.853	11.955	139.312	19.0538	11.89	139.39	19.1283
12.19	136.456	19.2651	11.805	141.079	18.7954	11.53	138.42	17.986	11.845	139.454	19.8762	11.97	139.332	19.077	11.905	139.477	19.1573
12.2	136.479	19.2851	11.82	141.036	18.822	11.54	138.483	18.001	11.86	139.495	19.9053	11.985	139.337	19.1052	11.915	139.521	19.1722
12.215	136.502	19.3067	11.83	141.085	18.8369	11.555	138.496	18.0242	11.87	139.524	19.9202	11.995	139.306	19.1201	11.93	139.539	19.1955
12.23	136.573	19.3316	11.84	141.05	18.8536	11.57	138.501	18.0524	11.885	139.536	19.9434	12.01	139.329	19.1442	11.945	139.485	19.2237
12.24	136.522	19.3514	11.855	141.149	18.8793	11.58	138.571	18.0673	11.9	139.544	19.9684	12.025	139.431	19.1691	11.955	139.548	19.2386
12.255	136.577	19.3739	11.865	141.088	18.8992	11.595	138.582	18.0906	11.91	139.554	19.9883	12.035	139.463	19.189	11.97	139.565	19.2619
12.27	136.612	19.3988	11.88	141.108	18.9208	11.61	138.492	18.1188	11.925	139.532	20.0099	12.05	139.477	19.2105	11.985	139.56	19.2901
12.285	136.614	19.4253	11.895	141.161	18.9457	11.62	138.562	18.1337	11.94	139.634	20.0347	12.065	139.547	19.2355	11.995	139.64	19.305
12.295	136.589	19.4402	11.91	141.188	18.9722	11.635	138.59	18.1578	11.95	139.665	20.0547	12.075	139.456	19.2554	12.01	139.636	19.3282
12.31	136.67	19.4651	11.92	141.097	18.9871	11.65	138.578	18.1827	11.965	139.645	20.0762	12.09	139.501	19.277	12.025	139.668	19.3531
12.325	136.599	19.4917	11.935	141.217	19.0121	11.66	138.681	18.2026	11.98	139.685	20.1011	12.105	139.575	19.3019	12.035	139.729	19.3739
12.335	136.657	19.5066	11.95	141.224	19.0386	11.675	138.683	18.2242	11.99	139.654	20.1218	12.115	139.576	19.3218	12.05	139.728	19.3954
12.35	136.694	19.5315	11.96	141.22	19.0536	11.69	138.718	18.2491	12.005	139.668	20.1434	12.13	139.541	19.3433	12.065	139.681	19.4203
12.365	136.713	19.5581	11.975	141.242	19.0784	11.7	138.75	18.269	12.02	139.714	20.1683	12.145	139.613	19.3691	12.075	139.725	19.4402
12.375	136.748	19.573	11.99	141.318	19.1058	11.715	138.761	18.2906	12.035	139.782	20.1949	12.16	139.594	19.3956	12.09	139.749	19.4618
12.39	136.825	19.5987	12	141.273	19.1207	11.73	138.7	18.3155	12.045	139.784	20.2098	12.17	139.616	19.4106	12.105	139.783	19.4867
12.405	136.79	19.627	12.015	141.354	19.1457	11.74	138.778	18.3354	12.06	139.754	20.2347	12.185	139.657	19.4354	12.115	139.874	19.5067
12.415	136.843	19.6419	12.03	141.331	19.1739	11.755	138.785	18.357	12.075	139.857	20.2612	12.2	139.711	19.462	12.13	139.857	19.5282
12.43	136.869	19.6651	12.04	141.305	19.1888	11.77	138.782	18.3827	12.085	139.798	20.2762	12.21	139.631	19.477	12.145	139.814	19.5531
12.445	136.829	19.6933	12.055	141.355	19.212	11.785	138.827	18.4093	12.1	139.877	20.3011	12.225	139.754	19.5019	12.16	139.954	19.5796
12.455	136.881	19.7082	12.07	141.407	19.2402	11.795	138.902	18.4242	12.115	139.938	20.3276	12.24	139.72	19.5284	12.17	139.909	19.5954
12.47	136.922	19.7315	12.08	141.407	19.2551	11.81	138.846	18.4491	12.125	139.893	20.3434	12.25	139.748	19.5433	12.185	139.941	19.6203
12.485	136.935	19.7597	12.095	141.449	19.2784	11.825	138.942	18.4756	12.14	139.95	20.3683	12.265	139.78	19.5682	12.2	139.99	19.6469
12.495	136.984	19.7746	12.11	141.451	19.3066	11.835	138.914	18.4905	12.155	140.012	20.3966	12.28	139.835	19.5972	12.21	139.984	19.6618
12.51	137.032	19.7979	12.12	141.423	19.3224	11.85	138.93	18.5154	12.165	139.953	20.4115	12.29	139.847	19.6122	12.225	139.935	19.6867
12.525	136.973	19.8236	12.135	141.455	19.3456	11.865	138.938	18.542	12.18	139.999	20.4347	12.305	139.923	19.6354	12.24	139.978	19.7132
12.535	137.027	19.8435	12.15	141.44	19.3705	11.875	138.985	18.557	12.195	140.078	20.4629	12.32	139.848	19.6636	12.25	140.05	19.7282
12.55	137.02	19.8651	12.16	141.437	19.3905	11.89	138.912	18.5818	12.205	140.029	20.4779	12.33	139.827	19.6786	12.265	140.018	19.7531
12.565	137.011	19.89	12.175	141.486	19.412	11.905	139.034	18.6109	12.22	140.063	20.5011	12.345	139.906	19.7018	12.28	140.123	19.7813
12.575	137.112	19.9099	12.19	141.569	19.4369	11.915	139.001	18.6258	12.235	140.081	20.5293	12.36	139.945	19.73	12.29	140.111	19.7962
12.59	137.144	19.9315	12.2	141.593	19.4568	11.93	139.021	18.649	12.245	140.026	20.5442	12.37	139.931	19.7449	12.305	140.126	19.8203
12.605	137.136	19.9564	12.215	141.666	19.4784	11.945	139.066	18.6773	12.26	140.089	20.5683	12.385	139.988	19.7682	12.32	140.178	19.8485
12.615	137.13	19.9763	12.23	141.675	19.5033	11.955	139.042	18.6922	12.275	140.179	20.5932	12.4	140.002	19.7931	12.33	140.153	19.8635
12.63	137.161	19.9979	12.24	141.593	19.5232	11.97	139.05	18.7155	12.285	140.201	20.6131	12.41	139.979	19.8138	12.345	140.154	19.8867
12.645	137.226	20.0227	12.255	141.66	19.5448	11.985	139.079	18.7436	12.3	140.189	20.6347	12.425	140.069	19.8354	12.36	140.284	19.9149
12.66	137.174	20.0501	12.27	141.729	19.5705	11.995	139.069	18.7586	12.315	140.282	20.6596	12.44	140.009	19.8603	12.37	140.271	19.9298
12.67	137.232	20.0651	12.285	141.673	19.5971	12.01	139.103	18.7818	12.325	140.203	20.6795	12.45	140.025	19.8802	12.385	140.291	19.9531
12.685	137.237	20.09	12.295	141.725	19.612	12.025	139.184	18.8067	12.34	140.244	20.701	12.465	140.094	19.9018	12.4	140.406	19.978
12.7	137.2	20.1165	12.31	141.757	19.6369	12.035	139.167	18.8266	12.355	140.278	20.7259	12.48	140.081	19.9267	12.41	140.348	19.9979
12.71	137.292	20.1315	12.325	141.701	19.6634	12.05	139.173	18.849	12.365	140.239	20.7458	12.49	140.155	19.9466	12.425	140.401	20.0194
12.725	137.259	20.1564	12.335	141.789	19.6784	12.065	139.21	18.874	12.38	140.277	20.7675	12.505	140.207	19.9682	12.44	140.442	20.0452
12.74	137.252	20.1829	12.35	141.795	19.7033	12.075	139.173	18.8939	12.395	140.359	20.7931	12.52	140.18	19.9931	12.45	140.404	20.0651
12.75	137.293	20.1978	12.365	141.805	19.7298	12.09	139.218	18.9154	12.41	140.327	20.8197	12.535	140.164	20.0205	12.465	140.379	20.0866
12.765	137.366	20.2227	12.375	141.784	19.7448	12.105	139.291	18.9403	12.42	140.378	20.8347	12.545	140.253	20.0354	12.48	140.473	20.1115
12.78	137.286	20.2509	12.39	141.91	19.7697	12.115	139.296	18.9602	12.435	140.394	20.8596	12.56	140.288	20.0603	12.49	140.46	20.1315
12.79	137.35	20.2667	12.405	141.805	19.7987	12.13	139.323	18.9818	12.45	140.411	20.8861	12.575	140.241	20.0868	12.505	140.493	20.153
12.805	137.359	20.29	12.415	141.849	19.8136	12.145	139.34	19.0067	12.46	140.363	20.901	12.585	140.281	20.1017	12.52	140.571	20.1779
12.82	137.399	20.3181	12.43	141.927	19.8369	12.16	139.433	19.0332	12.475	140.451	20.9259	12.6	140.354	20.1266	12.535	140.617	20.2045
12.83	137.459	20.3331	12.445	141.912	19.8651	12.17	139.348	19.0482	12.49	140.392	20.9525	12.615	140.334	20.1532	12.545	140.531	20.2194
12.845	137.47	20.3563	12.455	141.963	19.8801	12.185	139.384	19.0739	12.5	140.49	20.9674	12.625	140.401	20.1682	12.56	140.631	20.2443
12.86	137.4	20.3845	12.47	142.022	19.9033	12.2	139.416	19.1005	12.515	140.518	20.9923	12.64	140.422	20.193	12.575	140.625	20.2717
12.87	137.476	20.3994	12.485	141.938	19.9315	12.21	139.373	19.1154	12.53	140.584	21.0213	12.655	140.399	20.2212	12.585	140.612	20.2866
12.885	137.531	20.4227	12.495	141.976	19.9464	12.225	139.413	19.1403	12.54	140.585	21.0363	12.665	140.459	20.2361	12.6	140.611	20.3115
12.9	137.5	20.4476	12.51	142.012	19.9696	12.24	139.434	19.1669	12.555	140.631	21.0595	12.68	140.466	20.2602	12.615	140.707	20.3381
12.91	137.625	20.4675	12.525	141.966	19.9945	12.25	139.48	19.1818	12.57	140.598	21.0877	12.695	140.413	20.2884	12.625	140.632	20.353
12.925	137.619	20.4899	12.535	142.12	20.0153	12.265	139.453	19.2067	12.58	140.619	21.1027	12.705	140.481	20.3034	12.64	140.724	20.3779
12.94	137.636	20.5148	12.55	142.125	20.0368	12.28	139.56	19.2349	12.595	140.665	21.1259	12.72	140.507	20.3266	12.655	140.715	20.4062
12.95	137.696	20.5347	12.565	142.091	20.0618	12.29	139.535	19.2498	12.61	140.695	21.1541	12.735	140.522	20.3548	12.665	140.695	20.4211
12.965	137.694	20.5563	12.575	142.119	20.0817	12.305	139.57	19.2731	12.62	140.677	21.169	12.745	140.584	20.3698	12.68	140.729	20.4443
12.98	137.639	20.5812	12.59	142.2	20.1032	12.32	139.588	19.3021	12.635	140.693	21.1923	12.76	140.592	20.393	12.695	140.766	20.4725
12.99	137.657	20.6011	12.605	142.119	20.1281	12.33	139.525	19.317	12.65	140.704	21.2172	12.775	140.546	20.4179	12.705	140.742	20.4882
13.005	137.661	20.6227	12.615	142.185	20.1481	12.345	139.552	19.3403	12.66	140.703	21.2379	12.785	140.564	20.4378	12.72	140.8	20.5115
13.02	137.714	20.6476	12.63	142.192	20.1696	12.36	139.701	19.3685	12.675	140.778	21.2595	12.8	140.611	20.4594	12.735	140.839	20.5397
13.035	137.718	20.6741	12.645	142.226	20.1945	12.37	139.628	19.3835	12.69	140.728	21.2844	12.815	140.539	20.4851	12.745	140.814	20.5546
13.045	137.763	20.689	12.66	142.194	20.2211	12.385	139.632	19.4066	12.7	140.728	21.3043	12.825	140.636	20.505	12.76	140.849	20.5779
13.06	137.676	20.7148	12.67	142.337	20.2368	12.4	139.702	19.4316	12.715	140.774	21.3259	12.84	140.626	20.5266	12.775	140.84	20.6028
13.075	137.811	20.7413	12.685	142.278	20.2617	12.41	139.596	19.4515	12.73	140.727	21.3508	12.855	140.613	20.5515	12.785	140.791	20.6227
13.085	137.801	20.7563	12.7	142.367	20.2883	12.425	139.689	19.4731	12.74	140.796	21.3707	12.865	140.674	20.5714	12.8	140.859	20.6443
13.1	137.82	20.7812	12.71	142.399	20.3032	12.44	139.704	19.4979	12.755	140.84	21.3923	12.88	140.72	20.5929	12.815	140.9	20.6692
13.115	137.853	20.8077	12.725	142.413	20.3281	12.45	139.693	19.5187	12.77	140.831	21.4172	12.895	140.683	20.6179	12.825	140.939	20.6891
13.125	137.864	20.8226	12.74	142.39	20.3547	12.465	139.636	19.5403	12.785	140.818	21.4437	12.91	140.809	20.6445	12.84	140.949	20.7115
13.14	137.871	20.8475	12.75	142.493	20.3696	12.48	139.629	19.5652	12.795	140.882	21.4595	12.92	140.797	20.6594	12.855	141.001	20.7364
13.155	137.931	20.8758	12.765	142.448	20.3945	12.49	139.565	19.5851	12.81	140.938	21.4844	12.935	140.802	20.6843	12.865	140.921	20.7563
13.165	137.904	20.8907	12.78	142.461	20.4227	12.505	139.61	19.6067	12.825	140.851	21.5109	12.95	140.794	20.7116	12.88	140.974	20.7779
13.18	137.937	20.9139	12.79	142.524	20.4377	12.52	139.582	19.6316	12.835	140.932	21.5259	12.96	140.889	20.7266	12.895	141.035	20.8028
13.195	138.019	20.943	12.805	142.488	20.4617	12.535	139.6	19.6581	12.85	140.988	21.5508	12.975	140.837	20.7514	12.91	140.995	20.8293
13.205	137.998	20.9579	12.82	142.473	20.4899	12.545	139.582	19.673	12.865	140.943	21.5773	12.99	140.903	20.778	12.92	141.015	20.8442
13.22	138.023	20.9811	12.83	142.537	20.5049	12.56	139.705	19.6979	12.875	141.064	21.5922	13	140.919	20.7929	12.935	141.078	20.8691
13.235	138.049	21.0094	12.845	142.535	20.5281	12.575	139.665	19.7245	12.89	141.039	21.6171	13.015	140.928	20.8179	12.95	141.046	20.8957
13.245	138.012	21.0243	12.86	142.509	20.5563	12.585	139.707	19.7402	12.905	141.044	21.6454	13.03	140.928	20.8461	12.96	141.134	20.9106
13.26	138.042	21.0475	12.87	142.538	20.5712	12.6	139.788	19.7652	12.915	141.093	21.6603	13.04	140.949	20.861	12.975	141.18	20.9363
13.275	138.11	21.0724	12.885	142.527	20.5945	12.615	139.785	19.7917	12.93	141.096	21.6844	13.055	140.932	20.8842	12.99	141.153	20.9629
13.285	138.067	21.0923	12.9	142.568	20.6193	12.625	139.844	19.8066	12.945	141.012	21.7126	13.07	140.985	20.9124	13	141.154	20.9779
13.3	138.097	21.1139	12.91	142.593	20.6393	12.64	139.913	19.8316	12.955	141.085	21.7275	13.08	141.015	20.9282	13.015	141.235	21.0027
13.315	138.161	21.1388	12.925	142.615	20.6608	12.655	139.878	19.8597	12.97	141.054	21.7508	13.095	141.045	20.9514	13.03	141.168	21.031
13.325	138.087	21.1595	12.94	142.623	20.6866	12.665	139.935	19.8747	12.985	141.102	21.779	13.11	141.066	20.9796	13.04	141.214	21.0459
13.34	138.121	21.1811	12.95	142.622	20.7065	12.68	139.962	19.8979	12.995	141.182	21.7939	13.12	141.088	20.9946	13.055	141.244	21.0691
13.355	138.163	21.206	12.965	142.633	20.7281	12.695	139.983	19.9261	13.01	141.181	21.8171	13.135	141.098	21.0178	13.07	141.301	21.0974
13.365	138.167	21.2259	12.98	142.644	20.753	12.705	140.035	19.941	13.025	141.129	21.842	13.15	141.112	21.0427	13.08	141.334	21.1123
13.38	138.18	21.2475	12.99	142.761	20.7729	12.72	140.053	19.9651	13.035	141.141	21.8619	13.16	141.16	21.0627	13.095	141.374	21.1355
13.395	138.205	21.2724	13.005	142.709	20.7945	12.735	140.068	19.9934	13.05	141.207	21.8835	13.175	141.115	21.0843	13.11	141.276	21.1645
13.41	138.281	21.2989	13.02	142.662	20.8193	12.745	140.119	20.0083	13.065	141.149	21.9092	13.19	141.208	21.1091	13.12	141.345	21.1795
13.42	138.285	21.3139	13.035	142.752	20.8459	12.76	140.13	20.0315	13.075	141.279	21.9291	13.2	141.238	21.129	13.135	141.4	21.2027
13.435	138.276	21.3388	13.045	142.773	20.8608	12.775	140.071	20.0564	13.09	141.248	21.9507	13.215	141.235	21.1514	13.15	141.306	21.2276
13.45	138.351	21.3653	13.06	142.755	20.8857	12.785	140.085	20.0763	13.105	141.253	21.9756	13.23	141.271	21.1763	13.16	141.445	21.2475
13.46	138.254	21.3811	13.075	142.829	20.9131	12.8	140.13	20.0979	13.115	141.304	21.9956	13.24	141.229	21.1962	13.175	141.494	21.2691
13.475	138.354	21.406	13.085	142.768	20.928	12.815	140.116	20.1228	13.13	141.347	22.0171	13.255	141.229	21.2178	13.19	141.451	21.294
13.49	138.356	21.4325	13.1	142.818	20.9529	12.825	140.195	20.1427	13.145	141.289	22.042	13.27	141.296	21.2427	13.2	141.52	21.3139
13.5	138.378	21.4475	13.115	142.835	20.9795	12.84	140.213	20.1643	13.16	141.383	22.0685	13.285	141.321	21.2693	13.215	141.592	21.3355
13.515	138.358	21.4724	13.125	142.861	20.9945	12.855	140.234	20.19	13.17	141.357	22.0835	13.295	141.249	21.2842	13.23	141.531	21.3604
13.53	138.494	21.5006	13.14	142.797	21.0193	12.865	140.272	20.2099	13.185	141.379	22.1084	13.31	141.275	21.3091	13.24	141.571	21.3803
13.54	138.437	21.5155	13.155	142.91	21.0476	12.88	140.308	20.2315	13.2	141.367	22.1357	13.325	141.353	21.3357	13.255	141.601	21.4027
13.555	138.44	21.5387	13.165	142.87	21.0625	12.895	140.3	20.2564	13.21	141.432	22.1507	13.335	141.339	21.3506	13.27	141.588	21.4276
13.57	138.468	21.5669	13.18	142.866	21.0857	12.91	140.271	20.283	13.225	141.376	22.1756	13.35	141.35	21.3763	13.285	141.548	21.4541
13.58	138.43	21.5819	13.195	142.909	21.1139	12.92	140.309	20.2979	13.24	141.429	22.2021	13.365	141.46	21.4028	13.295	141.671	21.4691
13.595	138.472	21.606	13.205	142.9	21.1297	12.935	140.359	20.3228	13.25	141.453	22.2171	13.375	141.399	21.4178	13.31	141.6	21.494
13.61	138.567	21.6342	13.22	142.942	21.153	12.95	140.305	20.3493	13.265	141.426	22.242	13.39	141.44	21.4427	13.325	141.67	21.5205
13.62	138.532	21.6491	13.235	143.017	21.1811	12.96	140.406	20.3642	13.28	141.433	22.2702	13.405	141.488	21.4709	13.335	141.691	21.5355
13.635	138.561	21.6723	13.245	143.016	21.196	12.975	140.421	20.3891	13.29	141.456	22.2852	13.415	141.438	21.4858	13.35	141.71	21.5604
13.65	138.653	21.6972	13.26	143.072	21.2193	12.99	140.393	20.4165	13.305	141.47	22.3084	13.43	141.468	21.509	13.365	141.69	21.5869
13.66	138.597	21.7172	13.275	143.153	21.2442	13	140.403	20.4315	13.32	141.517	22.3366	13.445	141.581	21.5373	13.375	141.758	21.6018
13.675	138.646	21.7387	13.285	143.096	21.2641	13.015	140.47	20.4563	13.33	141.529	22.3515	13.455	141.562	21.5522	13.39	141.702	21.6276
13.69	138.645	21.7636	13.3	143.097	21.2856	13.03	140.377	20.4846	13.345	141.516	22.3755	13.47	141.596	21.5755	13.405	141.761	21.6558
13.7	138.598	21.7835	13.315	143.138	21.3106	13.04	140.46	20.4995	13.36	141.537	22.4038	13.485	141.574	21.6045	13.415	141.819	21.6707
13.715	138.627	21.8051	13.325	143.13	21.3305	13.055	140.486	20.5227	13.37	141.562	22.4187	13.495	141.524	21.6194	13.43	141.813	21.694
13.73	138.722	21.8308	13.34	143.094	21.3529	13.07	140.505	20.551	13.385	141.578	22.4419	13.51	141.566	21.6427	13.445	141.837	21.7222
13.74	138.723	21.8508	13.355	143.217	21.3778	13.08	140.579	20.5659	13.4	141.613	22.4669	13.525	141.635	21.6675	13.455	141.908	21.7371
13.755	138.788	21.8723	13.365	143.19	21.3977	13.095	140.614	20.5891	13.41	141.626	22.4868	13.535	141.651	21.6875	13.47	141.898	21.7603
13.77	138.763	21.8972	13.38	143.192	21.4193	13.11	140.524	20.6173	13.425	141.612	22.5084	13.55	141.676	21.7091	13.485	141.833	21.7886
13.785	138.78	21.9238	13.395	143.18	21.4442	13.12	140.619	20.6323	13.44	141.654	22.5332	13.565	141.81	21.7339	13.495	141.868	21.8035
13.795	138.764	21.9387	13.41	143.257	21.4707	13.135	140.645	20.6564	13.45	141.694	22.5531	13.575	141.729	21.7538	13.51	141.855	21.8267
13.81	138.861	21.9636	13.42	143.137	21.4857	13.15	140.594	20.6812	13.465	141.692	22.5747	13.59	141.777	21.7754	13.525	141.918	21.8524
13.825	138.801	21.9901	13.435	143.255	21.5105	13.16	140.697	20.7012	13.48	141.747	22.6005	13.605	141.775	21.8003	13.535	141.978	21.8724
13.835	138.841	22.0051	13.45	143.223	21.5371	13.175	140.666	20.7228	13.49	141.725	22.6204	13.615	141.739	21.821	13.55	141.959	21.8939
13.85	138.876	22.03	13.46	143.203	21.5521	13.19	140.659	20.7476	13.505	141.726	22.6419	13.63	141.724	21.8426	13.565	141.997	21.9188
13.865	138.851	22.0574	13.475	143.238	21.5778	13.2	140.749	20.7675	13.52	141.773	22.6668	13.645	141.825	21.8675	13.575	141.999	21.9388
13.875	138.902	22.0723	13.49	143.285	21.6043	13.215	140.758	20.7891	13.535	141.845	22.6934	13.66	141.755	21.8941	13.59	142.03	21.9603
13.89	138.961	22.0972	13.5	143.285	21.6192	13.23	140.704	20.814	13.545	141.779	22.7083	13.67	141.829	21.909	13.605	142.051	21.9852
13.905	138.953	22.1254	13.515	143.335	21.6442	13.24	140.73	20.8339	13.56	141.817	22.7332	13.685	141.85	21.9339	13.615	142.118	22.0051
13.915	139.012	22.1403	13.53	143.35	21.6724	13.255	140.774	20.8555	13.575	141.897	22.7597	13.7	141.888	21.9605	13.63	142.058	22.0267
13.93	139.03	22.1636	13.54	143.333	21.6873	13.27	140.821	20.8812	13.585	141.859	22.7747	13.71	141.868	21.9754	13.645	142.06	22.0516
13.945	138.96	22.1918	13.555	143.405	21.7106	13.285	140.846	20.9078	13.6	141.842	22.7996	13.725	141.963	22.0003	13.66	142.111	22.079
13.955	139.013	22.2067	13.57	143.376	21.7387	13.295	140.885	20.9228	13.615	141.945	22.827	13.74	141.934	22.0269	13.67	142.158	22.0939
13.97	139.03	22.23	13.58	143.334	21.7537	13.31	140.846	20.9476	13.625	141.868	22.8419	13.75	141.911	22.0426	13.685	142.134	22.1188
13.985	139.063	22.2581	13.595	143.355	21.7769	13.325	140.956	20.9742	13.64	141.937	22.8668	13.765	141.966	22.0675	13.7	142.228	22.1454
13.995	139.108	22.2739	13.61	143.452	21.8059	13.335	140.961	20.9891	13.655	141.976	22.895	13.78	141.987	22.0957	13.71	142.151	22.1603
14.01	139.126	22.2972	13.62	143.421	21.8209	13.35	140.893	21.014	13.665	141.933	22.9099	13.79	141.969	22.1106	13.725	142.171	22.1852
14.025	139.106	22.3221	13.635	143.468	21.8441	13.365	140.955	21.0405	13.68	141.977	22.9332	13.805	141.986	22.1339	13.74	142.214	22.2117
14.035	139.116	22.342	13.65	143.492	21.869	13.375	140.937	21.0554	13.695	142.077	22.9614	13.82	142.028	22.1621	13.75	142.211	22.2267
14.05	139.171	22.3635	13.66	143.427	21.889	13.39	140.942	21.0804	13.705	142.04	22.9763	13.83	142.021	22.177	13.765	142.192	22.2516
14.065	139.138	22.3885	13.675	143.48	21.9105	13.405	140.968	21.1094	13.72	142.07	22.9996	13.845	142.049	22.2003	13.78	142.314	22.2798
14.075	139.209	22.4083	13.69	143.477	21.9354	13.415	140.968	21.1243	13.735	142.074	23.0278	13.86	142.033	22.2285	13.79	142.274	22.2956
14.09	139.232	22.4299	13.7	143.513	21.9553	13.43	141.021	21.1476	13.745	142.036	23.0435	13.87	142.043	22.2434	13.805	142.266	22.3188
14.105	139.202	22.4548	13.715	143.553	21.9769	13.445	141.075	21.1758	13.76	142.097	23.0668	13.885	142.113	22.2675	13.82	142.309	22.347
14.115	139.233	22.4747	13.73	143.57	22.0018	13.455	141.068	21.1908	13.775	142.144	23.0917	13.9	142.144	22.2924	13.83	142.284	22.3619
14.13	139.297	22.4971	13.74	143.533	22.0217	13.47	141.057	21.214	13.785	142.149	23.1116	13.91	142.18	22.3123	13.845	142.274	22.3852
14.145	139.33	22.522	13.755	143.591	22.0441	13.485	141.073	21.2422	13.8	142.142	23.1332	13.925	142.242	22.3339	13.86	142.35	22.4134
14.16	139.313	22.5486	13.77	143.663	22.069	13.495	141.058	21.2571	13.815	142.235	23.1581	13.94	142.186	22.3587	13.87	142.326	22.4283
14.17	139.344	22.5635	13.785	143.616	22.0956	13.51	141.096	21.2803	13.825	142.175	23.178	13.95	142.174	22.3787	13.885	142.343	22.4516
14.185	139.415	22.5884	13.795	143.632	22.1105	13.525	141.148	21.3053	13.84	142.216	23.1995	13.965	142.251	22.4003	13.9	142.437	22.4765
14.2	139.354	22.615	13.81	143.693	22.1354	13.535	141.163	21.326	13.855	142.267	23.2244	13.98	142.208	22.4251	13.91	142.369	22.4963
14.21	139.473	22.6299	13.825	143.618	22.162	13.55	141.164	21.3476	13.865	142.209	23.2443	13.99	142.277	22.4451	13.925	142.381	22.5188
14.225	139.408	22.6548	13.835	143.727	22.1769	13.565	141.242	21.3725	13.88	142.203	23.2667	14.005	142.295	22.4666	13.94	142.447	22.5437
14.24	139.455	22.6813	13.85	143.691	22.2017	13.575	141.201	21.3924	13.895	142.303	23.2917	14.02	142.296	22.4923	13.95	142.382	22.5636
14.25	139.462	22.6962	13.865	143.719	22.2283	13.59	141.201	21.414	13.91	142.251	23.3182	14.035	142.266	22.5189	13.965	142.383	22.5851
14.265	139.496	22.722	13.875	143.7	22.2433	13.605	141.224	21.4389	13.92	142.29	23.3331	14.045	142.366	22.5338	13.98	142.486	22.6101
14.28	139.423	22.7502	13.89	143.778	22.269	13.615	141.24	21.4588	13.935	142.3	23.358	14.06	142.369	22.5587	13.99	142.464	22.63
14.29	139.517	22.7651	13.905	143.671	22.2972	13.63	141.209	21.4803	13.95	142.319	23.3846	14.075	142.343	22.5853	14.005	142.465	22.6516
14.305	139.555	22.7884	13.915	143.736	22.3121	13.645	141.199	21.5053	13.96	142.301	23.3996	14.085	142.384	22.6002	14.02	142.51	22.6764
14.32	139.529	22.8166	13.93	143.786	22.3354	13.66	141.261	21.5318	13.975	142.361	23.4244	14.1	142.415	22.6251	14.035	142.553	22.703
14.33	139.604	22.8316	13.945	143.743	22.3636	13.67	141.251	21.5476	13.99	142.365	23.451	14.115	142.344	22.6517	14.045	142.518	22.718
14.345	139.58	22.8548	13.955	143.8	22.3785	13.685	141.232	21.5725	14	142.332	23.4659	14.125	142.463	22.6666	14.06	142.615	22.7436
14.36	139.581	22.883	13.97	143.823	22.4017	13.7	141.307	21.599	14.015	142.438	23.4916	14.14	142.429	22.6915	14.075	142.602	22.7702
14.37	139.643	22.8979	13.985	143.802	22.43	13.71	141.192	21.6139	14.03	142.46	23.5198	14.155	142.434	22.7206	14.085	142.574	22.7851
14.385	139.652	22.9212	13.995	143.861	22.4449	13.725	141.245	21.6389	14.04	142.436	23.5347	14.165	142.524	22.7355	14.1	142.637	22.81
14.4	139.605	22.9469	14.01	143.916	22.4681	13.74	141.289	21.6654	14.055	142.469	23.558	14.18	142.549	22.7587	14.115	142.679	22.8366
14.41	139.655	22.9668	14.025	143.83	22.4939	13.75	141.285	21.6803	14.07	142.504	23.5862	14.195	142.487	22.7869	14.125	142.665	22.8515
14.425	139.644	22.9884	14.035	143.932	22.5138	13.765	141.263	21.7052	14.08	142.49	23.6012	14.205	142.554	22.8018	14.14	142.734	22.8764
14.44	139.654	23.0132	14.05	143.95	22.5353	13.78	141.398	21.7334	14.095	142.518	23.6244	14.22	142.548	22.8251	14.155	142.746	22.9046
14.45	139.741	23.0332	14.065	143.939	22.5602	13.79	141.328	21.7484	14.11	142.53	23.6526	14.235	142.556	22.8533	14.165	142.729	22.9196
14.465	139.756	23.0548	14.075	143.992	22.5801	13.805	141.378	21.7724	14.12	142.517	23.6675	14.245	142.623	22.8682	14.18	142.781	22.9428
14.48	139.75	23.0796	14.09	144.059	22.6017	13.82	141.424	21.8007	14.135	142.552	23.6908	14.26	142.639	22.8915	14.195	142.77	22.9719
14.49	139.766	23.0995	14.105	143.977	22.6266	13.83	141.358	21.8156	14.15	142.515	23.7165	14.275	142.632	22.9164	14.205	142.725	22.9868
14.505	139.765	23.1211	14.115	143.989	22.6466	13.845	141.395	21.8388	14.16	142.57	23.7364	14.285	142.649	22.9371	14.22	142.785	23.01
14.52	139.796	23.146	14.13	143.996	22.6681	13.86	141.465	21.8671	14.175	142.597	23.758	14.3	142.684	22.9587	14.235	142.841	23.0383
14.535	139.805	23.1734	14.145	144.024	22.693	13.87	141.399	21.882	14.19	142.559	23.7829	14.315	142.607	22.9836	14.245	142.814	23.0532
14.545	139.816	23.1883	14.16	143.964	22.7204	13.885	141.429	21.9052	14.2	142.537	23.8028	14.325	142.717	23.0035	14.26	142.876	23.0764
14.56	139.812	23.2132	14.17	144.065	22.7353	13.9	141.523	21.9301	14.215	142.605	23.8244	14.34	142.709	23.0251	14.275	142.881	23.1013
14.575	139.874	23.2398	14.185	143.987	22.7602	13.91	141.47	21.95	14.23	142.599	23.8493	14.355	142.697	23.05	14.285	142.829	23.1212
14.585	139.93	23.2547	14.2	144.034	22.7867	13.925	141.546	21.9716	14.24	142.645	23.8692	14.365	142.802	23.0698	14.3	142.905	23.1428
14.6	139.858	23.2796	14.21	144.141	22.8017	13.94	141.555	21.9973	14.255	142.709	23.8907	14.38	142.819	23.0914	14.315	142.885	23.1677
14.615	139.939	23.3062	14.225	144.118	22.8266	13.95	141.498	22.0172	14.27	142.729	23.9156	14.395	142.726	23.1163	14.325	142.956	23.1876
14.625	139.867	23.3211	14.24	144.126	22.8531	13.965	141.551	22.0388	14.285	142.731	23.943	14.41	142.805	23.1429	14.34	142.979	23.21
14.64	139.889	23.346	14.25	144.131	22.8681	13.98	141.61	22.0637	14.295	142.811	23.958	14.42	142.794	23.1587	14.355	142.998	23.2349
14.655	139.906	23.3742	14.265	144.162	22.893	13.99	141.613	22.0836	14.31	142.813	23.9829	14.435	142.817	23.1836	14.365	142.98	23.2548
14.665	139.865	23.39	14.28	144.162	22.922	14.005	141.61	22.1052	14.325	142.772	24.0094	14.45	142.821	23.2101	14.38	143.043	23.2764
14.68	139.904	23.4132	14.29	144.202	22.9369	14.02	141.596	22.1301	14.335	142.775	24.0243	14.46	142.836	23.225	14.395	143.096	23.3013
14.695	140.035	23.4414	14.305	144.202	22.9602	14.035	141.61	22.1566	14.35	142.846	24.0492	14.475	142.813	23.2499	14.41	143.06	23.3278
14.705	140.002	23.4564	14.32	144.269	22.9884	14.045	141.607	22.1715	14.365	142.761	24.0758	14.49	142.878	23.2765	14.42	143.067	23.3427
14.72	140.027	23.4796	14.33	144.303	23.0034	14.06	141.64	22.1964	14.375	142.885	24.0907	14.5	142.935	23.2914	14.435	143.146	23.3677
14.735	140.042	23.5078	14.345	144.292	23.0266	14.075	141.565	22.2238	14.39	142.869	24.1156	14.515	142.907	23.3163	14.45	143.04	23.3943
14.745	140.006	23.5227	14.36	144.231	23.0548	14.085	141.556	22.2388	14.405	142.895	24.1438	14.53	142.991	23.3429	14.46	143.15	23.4092
14.76	140.046	23.546	14.37	144.279	23.0698	14.1	141.631	22.2637	14.415	142.981	24.1596	14.54	142.961	23.3578	14.475	143.133	23.4349
14.775	140.072	23.5709	14.385	144.281	23.093	14.115	141.606	22.2902	14.43	142.966	24.1828	14.555	142.984	23.3819	14.49	143.158	23.4614
14.785	140.073	23.5908	14.4	144.248	23.1178	14.125	141.666	22.3052	14.445	142.888	24.211	14.57	142.946	23.4101	14.5	143.196	23.4764
14.8	140.076	23.6132	14.41	144.355	23.1378	14.14	141.668	22.3301	14.455	142.956	24.226	14.58	142.924	23.425	14.515	143.256	23.5012
14.815	140.139	23.638	14.425	144.344	23.1602	14.155	141.732	22.3583	14.47	142.978	24.2492	14.595	142.938	23.4483	14.53	143.199	23.5295
14.825	140.144	23.658	14.44	144.385	23.1851	14.165	141.767	22.3732	14.485	142.978	24.2774	14.61	143.026	23.4765	14.54	143.264	23.5444
14.84	140.174	23.6796	14.45	144.392	23.205	14.18	141.78	22.3965	14.495	143.031	24.2923	14.62	143.009	23.4914	14.555	143.265	23.5676
14.855	140.219	23.7045	14.465	144.405	23.2265	14.195	141.734	22.4247	14.51	143.006	24.3156	14.635	143.031	23.5146	14.57	143.236	23.5959
14.865	140.19	23.7244	14.48	144.406	23.2514	14.205	141.769	22.4396	14.525	142.986	24.3405	14.65	143.081	23.5395	14.58	143.295	23.6108
14.88	140.211	23.7459	14.49	144.435	23.2714	14.22	141.795	22.4637	14.535	143.026	24.3604	14.66	143.025	23.5594	14.595	143.33	23.634
14.895	140.258	23.7708	14.505	144.418	23.293	14.235	141.841	22.4919	14.55	143.094	24.3828	14.675	143.054	23.581	14.61	143.279	23.6631
14.91	140.25	23.7974	14.52	144.432	23.3178	14.245	141.879	22.5068	14.565	143.026	24.4077	14.69	143.073	23.606	14.62	143.338	23.678
14.92	140.278	23.8123	14.535	144.502	23.3444	14.26	141.885	22.5301	14.575	143.077	24.4276	14.7	143.07	23.6267	14.635	143.361	23.7013
14.935	140.256	23.8381	14.545	144.512	23.3593	14.275	141.851	22.555	14.59	143.072	24.4492	14.715	143.057	23.6483	14.65	143.299	23.7261
14.95	140.379	23.8646	14.56	144.47	23.385	14.285	141.845	22.5749	14.605	143.035	24.4741	14.73	143.124	23.6731	14.66	143.363	23.746
14.96	140.286	23.8795	14.575	144.561	23.4116	14.3	141.912	22.5965	14.615	143.128	24.494	14.74	143.094	23.693	14.675	143.383	23.7676
14.975	140.327	23.9044	14.585	144.516	23.4265	14.315	141.866	22.6213	14.63	143.154	24.5156	14.755	143.122	23.7146	14.69	143.339	23.7925
14.99	140.36	23.9309	14.6	144.52	23.4514	14.325	141.95	22.6412	14.645	143.088	24.5405	14.77	143.107	23.7395	14.7	143.419	23.8124
15	140.324	23.9459	14.615	144.541	23.478	14.34	141.972	22.6628	14.66	143.158	24.567	14.785	143.204	23.7661	14.715	143.453	23.834
15.015	140.381	23.9708	14.625	144.521	23.4929	14.355	141.963	22.6886	14.67	143.177	24.5819	14.795	143.16	23.781	14.73	143.381	23.859
15.03	140.455	23.999	14.64	144.491	23.5178	14.365	141.967	22.7084	14.685	143.197	24.6077	14.81	143.219	23.8059	14.74	143.423	23.8796
15.04	140.415	24.014	14.655	144.584	23.546	14.38	142.016	22.73	14.7	143.227	24.6342	14.825	143.234	23.8325	14.755	143.447	23.9012
15.055	140.468	24.0372	14.665	144.567	23.561	14.395	142.018	22.7549	14.71	143.284	24.6491	14.835	143.225	23.8483	14.77	143.455	23.9261
15.07	140.575	24.0662	14.68	144.55	23.5842	14.41	141.976	22.7815	14.725	143.26	24.674	14.85	143.206	23.8731	14.785	143.444	23.9527
15.08	140.511	24.0812	14.695	144.608	23.6132	14.42	141.98	22.7965	14.74	143.281	24.7006	14.865	143.273	23.8997	14.795	143.492	23.9676
15.095	140.524	24.1044	14.705	144.59	23.6282	14.435	142.056	22.8213	14.75	143.358	24.7156	14.875	143.23	23.9146	14.81	143.384	23.9925
15.11	140.515	24.1326	14.72	144.595	23.6514	14.45	141.959	22.8479	14.765	143.277	24.7404	14.89	143.297	23.9395	14.825	143.432	24.019
15.12	140.465	24.1476	14.735	144.634	23.6796	14.46	142.076	22.8628	14.78	143.303	24.7687	14.905	143.338	23.9677	14.835	143.513	24.034
15.135	140.515	24.1708	14.745	144.598	23.6945	14.475	142.063	22.8877	14.79	143.321	24.7836	14.915	143.293	23.9826	14.85	143.483	24.0589
15.15	140.6	24.1957	14.76	144.593	23.7178	14.49	142.068	22.9151	14.805	143.314	24.8068	14.93	143.313	24.0059	14.865	143.529	24.0855
15.16	140.576	24.2156	14.775	144.688	23.7427	14.5	142.105	22.93	14.82	143.28	24.8358	14.945	143.379	24.0341	14.875	143.537	24.1012
15.175	140.579	24.2372	14.785	144.676	23.7627	14.515	142.132	22.9549	14.83	143.332	24.8508	14.955	143.32	24.049	14.89	143.551	24.1261
15.19	140.623	24.262	14.8	144.679	23.7842	14.53	142.057	22.9831	14.845	143.304	24.874	14.97	143.36	24.0731	14.905	143.529	24.1543
15.2	140.532	24.282	14.815	144.768	23.8091	14.54	142.127	22.9981	14.86	143.363	24.9022	14.985	143.513	24.1013	14.915	143.561	24.1692
15.215	140.599	24.3044	14.825	144.692	23.8298	14.555	142.143	23.0213	14.87	143.408	24.9172	14.995	143.462	24.1163	14.93	143.554	24.1925
15.23	140.638	24.3293	14.84	144.675	23.8514	14.57	142.141	23.0495	14.885	143.406	24.9404	15.01	143.492	24.1394	14.945	143.631	24.2207
15.24	140.642	24.3492	14.855	144.737	23.8763	14.58	142.223	23.0644	14.9	143.445	24.9653	15.025	143.474	24.1643	14.955	143.649	24.2356
15.255	140.655	24.3708	14.865	144.726	23.8962	14.595	142.226	23.0877	14.91	143.463	24.9852	15.035	143.432	24.1842	14.97	143.628	24.2589
15.27	140.676	24.3956	14.88	144.697	23.9178	14.61	142.215	23.1159	14.925	143.425	25.0068	15.05	143.457	24.2058	14.985	143.572	24.2871
15.285	140.659	24.4222	14.895	144.723	23.9427	14.62	142.317	23.1317	14.94	143.459	25.0317	15.065	143.519	24.2307	14.995	143.61	24.3021
15.295	140.721	24.4371	14.91	144.791	23.9692	14.635	142.312	23.1549	14.95	143.541	25.0524	15.075	143.515	24.2507	15.01	143.608	24.3261
15.31	140.765	24.4621	14.92	144.745	23.9842	14.65	142.219	23.1798	14.965	143.516	25.074	15.09	143.529	24.2722	15.025	143.654	24.351
15.325	140.747	24.4886	14.935	144.837	24.0091	14.66	142.258	23.1997	14.98	143.592	25.0989	15.105	143.577	24.298	15.035	143.731	24.3709
15.335	140.712	24.5035	14.95	144.837	24.0356	14.675	142.249	23.2213	14.99	143.534	25.1188	15.115	143.51	24.3179	15.05	143.693	24.3925
15.35	140.833	24.5292	14.96	144.766	24.0513	14.69	142.226	23.2462	15.005	143.503	25.1404	15.13	143.572	24.3394	15.065	143.76	24.4173
15.365	140.772	24.5558	14.975	144.845	24.0763	14.7	142.336	23.2661	15.02	143.513	25.1653	15.145	143.662	24.3643	15.075	143.756	24.4373
15.375	140.836	24.5707	14.99	144.843	24.1028	14.715	142.324	23.2877	15.035	143.598	25.1918	15.16	143.609	24.3909	15.09	143.745	24.4589
15.39	140.834	24.5956	15	144.858	24.1178	14.73	142.299	23.3126	15.045	143.491	25.2068	15.17	143.587	24.4058	15.105	143.768	24.4837
15.405	140.877	24.6239	15.015	144.878	24.1426	14.74	142.295	23.3325	15.06	143.531	25.2317	15.185	143.648	24.4307	15.115	143.807	24.5036
15.415	140.929	24.6388	15.03	144.939	24.1709	14.755	142.306	23.3541	15.075	143.572	25.2582	15.2	143.593	24.4573	15.13	143.763	24.5252
15.43	140.935	24.662	15.04	144.912	24.1858	14.77	142.308	23.3798	15.085	143.602	25.274	15.21	143.671	24.4722	15.145	143.783	24.551
15.445	140.887	24.6903	15.055	144.96	24.2091	14.785	142.321	23.4063	15.1	143.571	25.2989	15.225	143.699	24.4971	15.16	143.809	24.5775
15.455	140.948	24.7052	15.07	144.935	24.2372	14.795	142.319	23.4213	15.115	143.671	25.3254	15.24	143.719	24.5245	15.17	143.812	24.5924
15.47	140.945	24.7284	15.08	144.922	24.2522	14.81	142.26	23.4462	15.125	143.589	25.3403	15.25	143.681	24.5394	15.185	143.788	24.6173
15.485	140.899	24.7574	15.095	144.978	24.2762	14.825	142.274	23.4727	15.14	143.636	25.3653	15.265	143.79	24.5643	15.2	143.905	24.6439
15.495	140.959	24.7723	15.11	145.035	24.3045	14.835	142.358	23.4876	15.155	143.654	25.3935	15.28	143.708	24.5925	15.21	143.834	24.6588
15.51	140.974	24.7956	15.12	145.014	24.3194	14.85	142.283	23.5126	15.165	143.6	25.4084	15.29	143.771	24.6075	15.225	143.888	24.6837
15.525	140.979	24.8205	15.135	145.046	24.3427	14.865	142.338	23.5391	15.18	143.641	25.4316	15.305	143.78	24.6307	15.24	143.944	24.7103
15.535	141.033	24.8404	15.15	145.063	24.3675	14.875	142.303	23.5541	15.195	143.739	25.4599	15.32	143.784	24.6589	15.25	143.918	24.7252
15.55	141.073	24.862	15.16	145.018	24.3874	14.89	142.319	23.5789	15.205	143.698	25.4748	15.33	143.849	24.6738	15.265	143.901	24.7501
15.565	141.036	24.8869	15.175	145.085	24.409	14.905	142.267	23.608	15.22	143.724	25.4988	15.345	143.876	24.6971	15.28	143.962	24.7792
15.575	141.057	24.9068	15.19	145.039	24.434	14.915	142.246	23.6229	15.235	143.787	25.5271	15.36	143.846	24.7253	15.29	143.912	24.7941
15.59	141.091	24.9284	15.2	145.014	24.4538	14.93	142.143	23.6461	15.245	143.741	25.542	15.37	143.894	24.7402	15.305	143.928	24.8173
15.605	141.064	24.9533	15.215	145.041	24.4754	14.945	142.114	23.6744	15.26	143.774	25.5652	15.385	143.9	24.7643	15.32	143.981	24.8455
15.615	141.144	24.974	15.23	145.082	24.5003	14.955	142.073	23.6893	15.275	143.806	25.5901	15.4	143.827	24.7892	15.33	143.937	24.8605
15.63	141.125	24.9956	15.24	145.097	24.521	14.97	142.078	23.7126	15.285	143.786	25.61	15.41	143.911	24.8091	15.345	143.968	24.8837
15.645	141.131	25.0205	15.255	145.127	24.5426	14.985	142.112	23.7408	15.3	143.793	25.6316	15.425	143.918	24.8307	15.36	144.003	24.9119
15.66	141.125	25.047	15.27	145.135	24.5675	14.995	142.158	23.7557	15.315	143.909	25.6565	15.44	143.913	24.8556	15.37	143.954	24.9268
15.67	141.169	25.0619	15.285	145.141	24.594	15.01	142.227	23.7789	15.325	143.922	25.6764	15.45	143.967	24.8755	15.385	143.971	24.9501
15.685	141.185	25.0868	15.295	145.153	24.609	15.025	142.28	23.8038	15.34	143.928	25.698	15.465	144.01	24.8971	15.4	144.062	24.975
15.7	141.113	25.1134	15.31	145.204	24.6339	15.035	142.32	23.8245	15.355	144.002	25.7237	15.48	143.963	24.9219	15.41	143.991	24.9958
15.71	141.208	25.1284	15.325	145.153	24.6605	15.05	142.322	23.8461	15.365	143.913	25.7436	15.49	144.005	24.9419	15.425	144.015	25.0173
15.725	141.182	25.1532	15.335	145.217	24.6754	15.065	142.417	23.871	15.38	143.908	25.7652	15.505	144.026	24.9634	15.44	144.081	25.0422
15.74	141.175	25.1806	15.35	145.214	24.7003	15.075	142.481	23.8909	15.395	144.017	25.7901	15.52	144.051	24.9892	15.45	144.02	25.0621
15.75	141.25	25.1956	15.365	145.159	24.7277	15.09	142.505	23.9125	15.41	143.984	25.8166	15.535	144.005	25.0158	15.465	144.052	25.0837
15.765	141.256	25.2204	15.375	145.221	24.7426	15.105	142.562	23.9375	15.42	143.959	25.8316	15.545	144.107	25.0307	15.48	144.15	25.1086
15.78	141.251	25.2487	15.39	145.253	24.7675	15.115	142.57	23.9574	15.435	143.997	25.8565	15.56	144.058	25.0556	15.49	144.161	25.1285
15.79	141.332	25.2636	15.405	145.202	24.7957	15.13	142.581	23.9789	15.45	144.016	25.883	15.575	144.072	25.0821	15.505	144.145	25.1501
15.805	141.377	25.2869	15.415	145.269	24.8106	15.145	142.655	24.0038	15.46	144.022	25.898	15.585	144.1	25.097	15.52	144.147	25.1749
15.82	141.305	25.315	15.43	145.313	24.8339	15.16	142.697	24.0304	15.475	144.074	25.9229	15.6	144.133	25.1219	15.535	144.183	25.2015
15.83	141.395	25.33	15.445	145.27	24.8621	15.17	142.729	24.0461	15.49	144.096	25.9502	15.615	144.066	25.1485	15.545	144.158	25.2164
15.845	141.395	25.3532	15.455	145.295	24.8771	15.185	142.714	24.071	15.5	144.033	25.9652	15.625	144.112	25.1634	15.56	144.261	25.2422
15.86	141.407	25.3815	15.47	145.306	24.9003	15.2	142.873	24.0975	15.515	144.122	25.9901	15.64	144.104	25.1883	15.575	144.247	25.2687
15.87	141.452	25.3964	15.485	145.288	24.9285	15.21	142.79	24.1125	15.53	144.073	26.0183	15.655	144.095	25.2174	15.585	144.2	25.2837
15.885	141.472	25.4204	15.495	145.341	24.9434	15.225	142.863	24.1374	15.54	144.055	26.0332	15.665	144.152	25.2323	15.6	144.292	25.3085
15.9	141.433	25.4453	15.51	145.361	24.9674	15.24	142.899	24.1639	15.555	144.104	26.0565	15.68	144.18	25.2555	15.615	144.264	25.3351
15.91	141.468	25.4652	15.525	145.303	24.9924	15.25	142.833	24.1789	15.57	144.174	26.0847	15.695	144.199	25.2837	15.625	144.296	25.35
15.925	141.477	25.4868	15.535	145.355	25.0123	15.265	142.819	24.2038	15.58	144.167	26.0996	15.705	144.229	25.2986	15.64	144.308	25.3749
15.94	141.455	25.5117	15.55	145.39	25.0339	15.28	142.843	24.232	15.595	144.202	26.1229	15.72	144.219	25.3219	15.655	144.358	25.4031
15.95	141.558	25.5316	15.565	145.327	25.0588	15.29	142.782	24.2469	15.61	144.165	26.1511	15.735	144.148	25.3501	15.665	144.327	25.4181
15.965	141.502	25.5532	15.575	145.441	25.0787	15.305	142.809	24.271	15.62	144.128	26.1669	15.745	144.209	25.3651	15.68	144.358	25.4413
15.98	141.516	25.5781	15.59	145.451	25.1003	15.32	142.891	24.2992	15.635	144.176	26.1901	15.76	144.219	25.3883	15.695	144.315	25.4704
15.99	141.606	25.598	15.605	145.416	25.1252	15.33	142.844	24.3142	15.65	144.151	26.2149	15.775	144.191	25.4132	15.705	144.31	25.4853
16.005	141.511	25.6196	15.615	145.428	25.1451	15.345	142.89	24.3374	15.66	144.156	26.2348	15.785	144.312	25.4339	15.72	144.365	25.5085
16.015	141.581	25.637	15.63	145.47	25.1666	15.36	142.921	24.3656	15.675	144.181	26.2564	15.8	144.315	25.4555	15.735	144.425	25.5367
16.025	141.572	25.6536	15.645	145.455	25.1924	15.37	142.875	24.3805	15.69	144.187	26.2813	15.815	144.284	25.4804	15.745	144.428	25.5517
16.035	141.613	25.6702	15.66	145.436	25.2189	15.385	142.903	24.4038	15.7	144.209	26.3012	15.825	144.296	25.5003	15.76	144.475	25.5749
16.045	141.591	25.6868	15.67	145.47	25.2338	15.4	142.999	24.4287	15.715	144.286	26.3228	15.84	144.327	25.5219	15.775	144.434	25.5998
16.055	141.575	25.7034	15.685	145.453	25.2587	15.41	142.987	24.4486	15.73	144.255	26.3477	15.855	144.282	25.5468	15.785	144.386	25.6197
16.065	141.603	25.72	15.7	145.424	25.2853	15.425	143.004	24.4702	15.74	144.252	26.3677	15.865	144.393	25.5667	15.8	144.485	25.6413
16.075	141.617	25.7366	15.71	145.53	25.3002	15.44	143.065	24.4959	15.755	144.312	26.3901	15.88	144.335	25.5882	15.815	144.425	25.6662
16.095	141.649	25.7697	15.725	145.446	25.3251	15.45	142.953	24.5158	15.77	144.332	26.4149	15.895	144.318	25.6132	15.825	144.446	25.687
16.105	141.622	25.7864	15.74	145.521	25.3517	15.465	142.983	24.5373	15.785	144.247	26.4415	15.91	144.38	25.6397	15.84	144.475	25.7085
16.115	141.707	25.8029	15.75	145.526	25.3666	15.48	143.047	24.5623	15.795	144.358	26.4564	15.92	144.424	25.6555	15.855	144.484	25.7334
16.125	141.68	25.8196	15.765	145.542	25.3915	15.49	143.061	24.5822	15.81	144.345	26.4813	15.935	144.34	25.6804	15.865	144.499	25.7533
16.135	141.648	25.8362	15.78	145.484	25.4205	15.505	143.067	24.6038	15.825	144.346	26.5079	15.95	144.467	25.7069	15.88	144.548	25.7749
16.145	141.716	25.8536	15.79	145.516	25.4355	15.52	143.125	24.6287	15.835	144.365	26.5228	15.96	144.424	25.7219	15.895	144.509	25.7998
16.155	141.708	25.8702	15.805	145.484	25.4587	15.535	143.111	24.6552	15.85	144.424	26.5477	15.975	144.451	25.7468	15.91	144.532	25.8263
16.165	141.768	25.8867	15.82	145.552	25.487	15.545	143.172	24.6702	15.865	144.319	26.5742	15.99	144.471	25.7733	15.92	144.549	25.8413
16.185	141.684	25.9216	15.83	145.624	25.5018	15.56	143.207	24.695	15.875	144.379	26.5892	16	144.537	25.7882	15.935	144.616	25.8662
16.195	141.749	25.9382	15.845	145.61	25.5251	15.575	143.219	24.7224	15.89	144.407	26.6149	16.01	144.523	25.8048	15.95	144.532	25.8927
16.205	141.745	25.9548	15.86	145.592	25.5533	15.585	143.157	24.7373	15.905	144.415	26.6431	16.02	144.555	25.8214	15.96	144.621	25.9085
16.215	141.765	25.9698	15.87	145.631	25.5682	15.6	143.263	24.7623	15.915	144.445	26.6581	16.03	144.494	25.838	15.975	144.61	25.9334
16.225	141.785	25.9863	15.885	145.607	25.5915	15.615	143.237	24.7888	15.93	144.451	26.6813	16.04	144.493	25.8546	15.99	144.581	25.9599
16.235	141.742	26.0029	15.9	145.605	25.6164	15.625	143.247	24.8037	15.945	144.393	26.7095	16.06	144.496	25.8903	16	144.657	25.9749
16.245	141.786	26.0195	15.91	145.644	25.6371	15.64	143.267	24.8286	15.955	144.446	26.7245	16.07	144.544	25.9069	16.01	144.621	25.9915
16.265	141.778	26.0544	15.925	145.634	25.6587	15.655	143.351	24.8568	15.97	144.478	26.7477	16.08	144.485	25.9235	16.02	144.649	26.0081
16.275	141.822	26.071	15.94	145.698	25.6836	15.665	143.332	24.8718	15.985	144.404	26.7759	16.09	144.536	25.9385	16.03	144.61	26.0247
16.285	141.778	26.0884	15.95	145.732	25.7035	15.68	143.371	24.895	15.995	144.462	26.7908	16.1	144.591	25.955	16.04	144.667	26.0413
16.3	141.835	26.1116	15.965	145.713	25.7251	15.695	143.359	24.9232	16.015	144.491	26.824	16.11	144.598	25.9716	16.06	144.718	26.0761
16.31	141.859	26.1283	15.98	145.726	25.75	15.705	143.356	24.9382	16.025	144.442	26.8414	16.12	144.628	25.9882	16.07	144.661	26.0927
16.32	141.821	26.1448	15.99	145.719	25.7699	15.72	143.367	24.9622	16.035	144.531	26.8581	16.14	144.615	26.0231	16.08	144.76	26.1093
16.33	141.857	26.1614	16.005	145.747	25.7915	15.735	143.264	24.9905	16.05	144.439	26.8813	16.15	144.702	26.0397	16.09	144.782	26.1251
16.345	141.883	26.188	16.015	145.824	25.8081	15.745	143.201	25.0054	16.06	144.481	26.8978	16.16	144.661	26.0563	16.1	144.82	26.1417
16.355	141.934	26.2046	16.025	145.74	25.8247	15.76	143.178	25.0286	16.07	144.521	26.9144	16.175	144.635	26.0795	16.11	144.76	26.1583
16.365	141.901	26.2212	16.035	145.796	25.8413	15.775	143.139	25.0535	16.08	144.573	26.931	16.185	144.716	26.0969	16.12	144.79	26.1748
16.38	141.883	26.2444	16.045	145.722	25.8587	15.785	143.168	25.0734	16.095	144.54	26.9576	16.195	144.695	26.1135	16.14	144.822	26.2097
16.39	141.959	26.261	16.055	145.775	25.8752	15.8	143.212	25.095	16.105	144.521	26.9742	16.205	144.752	26.1301	16.15	144.73	26.2263
16.4	141.939	26.2776	16.065	145.756	25.8919	15.815	143.17	25.1199	16.115	144.61	26.9908	16.22	144.666	26.1567	16.16	144.807	26.2429
16.41	141.984	26.2942	16.075	145.772	25.9085	15.825	143.163	25.1398	16.13	144.557	27.014	16.23	144.721	26.1733	16.175	144.794	26.2661
16.42	141.916	26.3116	16.095	145.771	25.9416	15.84	143.185	25.1614	16.14	144.551	27.0306	16.24	144.71	26.1899	16.185	144.846	26.2827
16.43	141.969	26.3282	16.105	145.721	25.9582	15.855	143.15	25.1871	16.15	144.524	27.0472	16.255	144.706	26.2131	16.195	144.795	26.2993
16.44	141.964	26.3448	16.115	145.789	25.9748	15.865	143.153	25.207	16.16	144.559	27.0647	16.265	144.742	26.2297	16.205	144.826	26.3159
16.45	142	26.3614	16.125	145.71	25.9914	15.88	143.228	25.2286	16.17	144.636	27.0812	16.275	144.71	26.2463	16.22	144.88	26.3425
16.47	142.018	26.3946	16.135	145.757	26.0081	15.895	143.206	25.2535	16.18	144.583	27.0978	16.285	144.732	26.2629	16.23	144.796	26.36
16.48	142.011	26.4112	16.145	145.729	26.0247	15.91	143.187	25.2801	16.19	144.633	27.1144	16.295	144.715	26.2795	16.24	144.875	26.3765
16.49	142.084	26.4278	16.155	145.795	26.0412	15.92	143.209	25.295	16.2	144.579	27.131	16.305	144.779	26.2961	16.255	144.846	26.3998
16.5	141.994	26.4444	16.165	145.778	26.0578	15.935	143.261	25.3199	16.22	144.667	27.1642	16.315	144.728	26.3127	16.265	144.917	26.4164
16.51	142.071	26.461	16.185	145.782	26.0935	15.95	143.166	25.3465	16.23	144.643	27.1808	16.325	144.811	26.3301	16.275	144.927	26.4329
16.52	142.058	26.4776	16.195	145.846	26.1101	15.96	143.226	25.3614	16.24	144.664	27.1974	16.345	144.809	26.3633	16.285	144.963	26.4495
16.53	142.135	26.4942	16.205	145.806	26.1267	15.975	143.215	25.3863	16.25	144.746	27.214	16.355	144.777	26.3799	16.295	144.942	26.4661
16.54	142.088	26.5108	16.215	145.802	26.1416	15.99	143.169	25.4136	16.26	144.682	27.2306	16.365	144.813	26.3966	16.305	144.902	26.4827
16.56	142.06	26.5465	16.225	145.782	26.1582	16	143.298	25.4286	16.27	144.758	27.2472	16.375	144.785	26.4131	16.315	144.952	26.4993
16.57	142.111	26.563	16.235	145.857	26.1748	16.01	143.241	25.4452	16.28	144.692	27.2638	16.385	144.845	26.4297	16.325	144.941	26.5159
16.58	142.06	26.5796	16.245	145.863	26.1914	16.02	143.246	25.4618	16.29	144.75	27.2804	16.395	144.76	26.4463	16.345	144.914	26.5491
16.59	142.074	26.5946	16.265	145.85	26.2263	16.03	143.19	25.4784	16.31	144.803	27.3161	16.405	144.819	26.4629	16.355	144.916	26.5657
16.6	142.028	26.6112	16.275	145.916	26.2429	16.04	143.224	25.495	16.32	144.776	27.3327	16.415	144.755	26.4795	16.365	145.001	26.5831
16.61	142.088	26.6277	16.285	145.904	26.2595	16.06	143.271	25.5298	16.33	144.779	27.3493	16.435	144.801	26.5143	16.375	144.961	26.5997
16.62	142.076	26.6443	16.3	145.885	26.2827	16.07	143.206	25.5465	16.34	144.748	27.3642	16.445	144.845	26.5309	16.385	144.938	26.6163
16.64	142.051	26.6792	16.31	145.903	26.2993	16.08	143.274	25.563	16.35	144.811	27.3808	16.455	144.826	26.5483	16.395	145.001	26.6329
16.65	142.125	26.6958	16.32	145.922	26.3167	16.09	143.291	25.578	16.36	144.781	27.3974	16.465	144.965	26.5633	16.405	144.978	26.6495
16.66	142.137	26.7124	16.33	145.923	26.3333	16.1	143.313	25.5946	16.37	144.846	27.4139	16.475	144.927	26.5799	16.415	145.042	26.6661
16.675	142.153	26.7356	16.345	145.862	26.3599	16.11	143.264	25.6111	16.39	144.842	27.4488	16.485	144.979	26.5965	16.435	144.988	26.7009
16.685	142.089	26.7531	16.355	145.917	26.3765	16.12	143.295	25.6286	16.4	144.86	27.4654	16.495	144.898	26.6131	16.445	145.001	26.7175
16.695	142.148	26.7697	16.365	145.898	26.3931	16.14	143.326	25.6634	16.41	144.889	27.482	16.515	144.936	26.6479	16.455	145.019	26.7341
16.705	142.122	26.7862	16.38	145.979	26.4163	16.15	143.273	25.68	16.425	144.803	27.5052	16.525	144.962	26.6645	16.465	144.991	26.7491
16.72	142.167	26.8128	16.39	145.979	26.4329	16.16	143.327	25.6966	16.435	144.906	27.5227	16.535	144.919	26.6811	16.475	145.023	26.7657
16.73	142.224	26.8294	16.4	145.959	26.4495	16.175	143.3	25.7199	16.445	144.848	27.5393	16.55	144.979	26.7043	16.485	144.973	26.7823
16.74	142.198	26.846	16.41	145.953	26.4661	16.185	143.341	25.7365	16.455	144.967	27.5558	16.56	144.945	26.721	16.495	145.016	26.7997
16.755	142.316	26.8692	16.42	145.988	26.4827	16.195	143.3	25.7531	16.47	144.962	27.5824	16.57	145	26.7376	16.515	145	26.8346
16.765	142.3	26.8858	16.43	146.067	26.4993	16.205	143.35	25.7696	16.48	144.949	27.599	16.58	144.973	26.7541	16.525	145.044	26.8512
16.775	142.323	26.9024	16.44	145.971	26.5159	16.22	143.385	25.7962	16.49	144.985	27.6156	16.595	144.976	26.7815	16.535	145.061	26.8678
16.785	142.294	26.919	16.45	146.024	26.5333	16.23	143.312	25.8128	16.505	144.903	27.6389	16.605	145.037	26.7981	16.55	145.049	26.891
16.795	142.325	26.9356	16.47	146.025	26.5665	16.24	143.379	25.8294	16.515	144.993	27.6554	16.615	144.989	26.8147	16.56	145.098	26.9076
16.805	142.389	26.9522	16.48	145.993	26.5831	16.255	143.301	25.8527	16.525	144.964	27.672	16.63	144.99	26.8379	16.57	145.025	26.9242
16.815	142.342	26.9688	16.49	145.969	26.5997	16.265	143.35	25.8701	16.535	145.033	27.6886	16.64	145.005	26.8546	16.58	145.085	26.9407
16.825	142.37	26.9862	16.5	145.962	26.6163	16.275	143.349	25.8867	16.545	144.945	27.7052	16.65	145.066	26.8711	16.595	145.091	26.9673
16.845	142.363	27.0194	16.51	146.035	26.6328	16.285	143.376	25.9033	16.555	144.999	27.7218	16.66	145.068	26.8877	16.605	145.092	26.9839
16.855	142.379	27.036	16.52	145.982	26.6495	16.295	143.362	25.9199	16.565	144.971	27.7392	16.67	145.036	26.9043	16.615	145.077	27.0005
16.865	142.355	27.0526	16.53	146.058	26.666	16.305	143.34	25.9365	16.575	145.027	27.7559	16.68	145.061	26.9209	16.63	145.104	27.0246
16.875	142.383	27.0692	16.54	146.004	26.6826	16.315	143.416	25.953	16.595	145.026	27.789	16.69	145.084	26.9375	16.64	145.197	27.0412
16.885	142.426	27.0858	16.56	146.09	26.7175	16.325	143.418	25.9697	16.605	144.969	27.8056	16.7	145.122	26.9541	16.65	145.123	27.0578
16.895	142.425	27.1024	16.57	146.102	26.7341	16.345	143.442	26.0028	16.615	145.08	27.8222	16.72	145.05	26.9873	16.66	145.193	27.0743
16.905	142.474	27.119	16.58	146.072	26.7507	16.355	143.417	26.0194	16.625	145.078	27.8388	16.73	145.123	27.0047	16.67	145.186	27.0909
16.915	142.457	27.1356	16.59	146.123	26.7665	16.365	143.466	26.036	16.635	145.107	27.8554	16.74	145.091	27.0213	16.68	145.251	27.1075
16.935	142.52	27.1704	16.6	146.068	26.7831	16.375	143.477	26.0527	16.645	145.072	27.872	16.75	145.097	27.0379	16.69	145.236	27.1241
16.945	142.469	27.187	16.61	146.168	26.7996	16.385	143.391	26.0692	16.655	145.107	27.8886	16.76	145.088	27.0545	16.7	145.275	27.1407
16.955	142.514	27.2045	16.62	146.087	26.8163	16.395	143.436	26.0866	16.665	145.074	27.9052	16.77	145.076	27.0711	16.72	145.274	27.1739
16.965	142.482	27.2194	16.64	146.095	26.8511	16.405	143.365	26.1032	16.685	145.08	27.94	16.78	145.108	27.0877	16.73	145.237	27.1905
16.975	142.461	27.236	16.65	146.171	26.8677	16.415	143.474	26.1198	16.695	145.128	27.9566	16.79	145.133	27.1043	16.74	145.285	27.2071
16.985	142.514	27.2526	16.66	146.135	26.8843	16.435	143.484	26.1547	16.705	145.087	27.9741	16.81	145.156	27.1391	16.75	145.207	27.2237
16.995	142.501	27.2692	16.675	146.151	26.9075	16.445	143.466	26.1713	16.715	145.174	27.989	16.82	145.136	27.1557	16.76	145.281	27.2403
17.015	142.529	27.304	16.685	146.12	26.9241	16.455	143.502	26.1879	16.725	145.158	28.0056	16.83	145.176	27.1723	16.77	145.256	27.2577
17.025	142.501	27.3206	16.695	146.212	26.9407	16.465	143.486	26.2028	16.735	145.2	28.0222	16.84	145.194	27.1873	16.78	145.341	27.2743
17.035	142.567	27.3372	16.705	146.18	26.9573	16.475	143.549	26.2195	16.745	145.126	28.0388	16.85	145.17	27.2039	16.79	145.301	27.2909
17.05	142.551	27.3604	16.72	146.187	26.9847	16.485	143.48	26.236	16.765	145.156	28.0737	16.86	145.165	27.2213	16.81	145.291	27.3258
17.06	142.552	27.377	16.73	146.211	27.0013	16.495	143.555	26.2526	16.775	145.202	28.0903	16.87	145.175	27.2379	16.82	145.392	27.3424
17.07	142.609	27.3936	16.74	146.188	27.0179	16.515	143.589	26.2875	16.785	145.142	28.1068	16.89	145.256	27.2727	16.83	145.308	27.359
17.08	142.605	27.4102	16.755	146.2	27.0411	16.525	143.578	26.3041	16.8	145.254	28.1301	16.9	145.212	27.2893	16.84	145.348	27.3739
17.095	142.626	27.4376	16.765	146.104	27.0577	16.535	143.591	26.3215	16.81	145.229	28.1467	16.91	145.257	27.306	16.85	145.3	27.3905
17.105	142.577	27.4543	16.775	146.193	27.0743	16.55	143.648	26.3447	16.82	145.246	28.1632	16.925	145.322	27.3292	16.86	145.36	27.4071
17.115	142.637	27.4708	16.785	146.132	27.0909	16.56	143.718	26.3613	16.83	145.222	28.1799	16.935	145.298	27.3458	16.87	145.353	27.4237
17.13	142.658	27.4941	16.795	146.227	27.1075	16.57	143.647	26.3779	16.845	145.249	28.2072	16.945	145.321	27.3624	16.89	145.325	27.4585
17.14	142.632	27.5106	16.805	146.173	27.1241	16.58	143.714	26.3945	16.855	145.335	28.2239	16.955	145.269	27.3789	16.9	145.43	27.476
17.15	142.648	27.5272	16.815	146.199	27.1407	16.595	143.725	26.4211	16.865	145.276	28.2404	16.97	145.361	27.4055	16.91	145.395	27.4926
17.16	142.614	27.5438	16.825	146.167	27.1573	16.605	143.717	26.4377	16.88	145.289	28.2637	16.98	145.321	27.4221	16.925	145.468	27.5158
17.17	142.704	27.5604	16.845	146.212	27.1905	16.615	143.729	26.4542	16.89	145.308	28.2803	16.99	145.344	27.4387	16.935	145.401	27.5324
17.18	142.653	27.577	16.855	146.27	27.2079	16.63	143.705	26.4775	16.9	145.342	28.2969	17.005	145.367	27.4628	16.945	145.438	27.549
17.19	142.695	27.5936	16.865	146.208	27.2245	16.64	143.816	26.4941	16.91	145.352	28.3134	17.015	145.331	27.4794	16.955	145.406	27.5656
17.2	142.662	27.6102	16.875	146.292	27.2411	16.65	143.744	26.5107	16.92	145.294	28.33	17.025	145.39	27.4959	16.97	145.408	27.5921
17.22	142.703	27.6434	16.885	146.274	27.2577	16.66	143.808	26.5273	16.93	145.376	28.3466	17.035	145.361	27.5125	16.98	145.505	27.6088
17.23	142.735	27.6608	16.895	146.3	27.2742	16.67	143.733	26.5447	16.94	145.334	28.3633	17.045	145.352	27.5292	16.99	145.459	27.6253
17.24	142.71	27.6775	16.905	146.262	27.2908	16.68	143.778	26.5613	16.95	145.406	28.3798	17.055	145.332	27.5458	17.005	145.546	27.6486
17.25	142.769	27.694	16.915	146.301	27.3075	16.69	143.773	26.5779	16.97	145.342	28.4138	17.065	145.426	27.5624	17.015	145.48	27.6652
17.26	142.75	27.7106	16.935	146.339	27.3423	16.7	143.823	26.5945	16.98	145.362	28.4305	17.075	145.386	27.5789	17.025	145.543	27.6818
17.27	142.777	27.7272	16.945	146.298	27.3589	16.72	143.788	26.6277	16.99	145.373	28.4471	17.095	145.429	27.6121	17.035	145.514	27.6992
17.28	142.723	27.7438	16.955	146.341	27.3755	16.73	143.742	26.6443	17	145.345	28.4637	17.105	145.477	27.6287	17.045	145.572	27.7158
17.29	142.759	27.7604	16.965	146.305	27.3905	16.74	143.809	26.6608	17.01	145.401	28.4802	17.115	145.467	27.6453	17.055	145.626	27.7324
17.31	142.789	27.7953	16.975	146.329	27.4071	16.75	143.694	26.6775	17.02	145.345	28.4968	17.125	145.479	27.6619	17.065	145.556	27.749
17.32	142.731	27.8119	16.985	146.307	27.4237	16.76	143.754	26.6941	17.03	145.431	28.5134	17.135	145.443	27.6793	17.075	145.586	27.7656
17.33	142.771	27.8285	16.995	146.36	27.4411	16.77	143.743	26.7107	17.04	145.378	28.53	17.145	145.533	27.696	17.095	145.584	27.7988
17.34	142.789	27.8434	17.015	146.412	27.4759	16.78	143.817	26.7273	17.06	145.398	28.5649	17.155	145.488	27.7126	17.105	145.613	27.8154
17.35	142.863	27.86	17.025	146.357	27.4925	16.79	143.799	26.7438	17.07	145.441	28.5815	17.165	145.591	27.7292	17.115	145.559	27.8319
17.36	142.825	27.8774	17.035	146.409	27.5091	16.81	143.794	26.7795	17.08	145.416	28.5981	17.185	145.567	27.764	17.125	145.594	27.8485
17.37	142.856	27.894	17.05	146.446	27.5323	16.82	143.908	26.7961	17.09	145.476	28.613	17.195	145.542	27.7806	17.135	145.626	27.8651
17.39	142.875	27.9288	17.06	146.454	27.5489	16.83	143.856	26.8127	17.1	145.422	28.6304	17.205	145.598	27.7972	17.145	145.632	27.8817
17.4	142.833	27.9454	17.07	146.462	27.5656	16.84	143.848	26.8276	17.11	145.481	28.647	17.215	145.489	27.8121	17.155	145.674	27.8983
17.41	142.877	27.962	17.08	146.455	27.5822	16.85	143.831	26.8443	17.12	145.422	28.6636	17.225	145.555	27.8287	17.165	145.656	27.9149
17.425	142.831	27.9852	17.095	146.494	27.6087	16.86	143.879	26.8609	17.14	145.484	28.6985	17.235	145.534	27.8453	17.185	145.724	27.9506
17.435	142.891	28.0019	17.105	146.476	27.6253	16.87	143.868	26.8775	17.15	145.524	28.7151	17.245	145.613	27.8619	17.195	145.678	27.9672
17.445	142.885	28.0185	17.115	146.527	27.6419	16.89	143.845	26.9123	17.16	145.509	28.7317	17.265	145.574	27.8976	17.205	145.689	27.9838
17.455	142.926	28.0351	17.13	146.444	27.6659	16.9	143.907	26.929	17.175	145.642	28.7549	17.275	145.554	27.9142	17.215	145.713	27.9988
17.47	142.916	28.0616	17.14	146.47	27.6825	16.91	143.896	26.9455	17.185	145.561	28.7715	17.285	145.598	27.9307	17.225	145.688	28.0154
17.48	142.907	28.0782	17.15	146.486	27.6991	16.925	143.947	26.9688	17.195	145.618	28.7881	17.3	145.559	27.954	17.235	145.759	28.032
17.49	142.941	28.0956	17.16	146.528	27.7157	16.935	143.926	26.9861	17.205	145.548	28.8047	17.31	145.594	27.9706	17.245	145.716	28.0485
17.505	142.841	28.1189	17.17	146.529	27.7324	16.945	143.928	27.0027	17.22	145.643	28.8312	17.32	145.542	27.9872	17.265	145.723	28.0834
17.515	142.887	28.1355	17.18	146.459	27.7489	16.955	143.934	27.0194	17.23	145.66	28.8479	17.33	145.608	28.0038	17.275	145.744	28.1
17.525	142.869	28.1521	17.19	146.549	27.7655	16.97	143.923	27.0459	17.24	145.611	28.8652	17.345	145.644	28.0303	17.285	145.74	28.1166
17.535	142.934	28.1687	17.2	146.515	27.7821	16.98	143.971	27.0625	17.255	145.663	28.8885	17.355	145.591	28.0469	17.3	145.725	28.1398
17.545	142.944	28.1853	17.22	146.541	27.8153	16.99	143.922	27.0791	17.265	145.584	28.9051	17.365	145.649	28.0635	17.31	145.686	28.1572
17.555	142.911	28.2019	17.23	146.552	27.8319	17.005	144.03	27.1023	17.275	145.667	28.9217	17.38	145.676	28.0867	17.32	145.77	28.1738
17.565	142.934	28.2184	17.24	146.566	27.8485	17.015	143.996	27.1189	17.285	145.573	28.9383	17.39	145.764	28.1033	17.33	145.752	28.1904
17.575	142.903	28.235	17.25	146.616	27.8651	17.025	144.004	27.1355	17.295	145.623	28.9549	17.4	145.712	28.1208	17.345	145.754	28.217
17.595	142.98	28.2682	17.26	146.533	27.8826	17.035	143.997	27.1521	17.305	145.605	28.9715	17.41	145.758	28.1374	17.355	145.758	28.2336
17.605	142.929	28.2848	17.27	146.582	27.8991	17.045	144.033	27.1687	17.315	145.636	28.988	17.42	145.787	28.154	17.365	145.814	28.2502
17.615	142.964	28.3014	17.28	146.513	27.9157	17.055	144.137	27.1854	17.325	145.629	29.0046	17.43	145.794	28.1705	17.38	145.806	28.2734
17.625	143.045	28.3188	17.29	146.603	27.9323	17.065	144.051	27.2019	17.345	145.596	29.0379	17.44	145.802	28.1872	17.39	145.749	28.29
17.635	143.014	28.3355	17.305	146.581	27.9572	17.075	144.118	27.2193	17.355	145.686	29.0544	17.45	145.793	28.2038	17.4	145.842	28.3066
17.645	143.023	28.352	17.315	146.602	27.9738	17.095	144.112	27.2525	17.365	145.652	29.0718	17.47	145.822	28.237	17.41	145.805	28.3232
17.655	142.991	28.3686	17.325	146.545	27.9904	17.105	144.089	27.2692	17.375	145.649	29.0884	17.48	145.793	28.2535	17.42	145.865	28.3398
17.665	143.016	28.3852	17.345	146.581	28.0236	17.115	144.103	27.2857	17.385	145.63	29.1051	17.49	145.833	28.2701	17.43	145.802	28.3564
17.685	142.98	28.4201	17.355	146.65	28.0402	17.125	144.072	27.3024	17.395	145.726	29.1216	17.5	145.778	28.2867	17.44	145.818	28.3738
17.695	143.05	28.4366	17.365	146.582	28.0568	17.135	144.144	27.3189	17.405	145.692	29.1383	17.51	145.836	28.3033	17.45	145.796	28.3904
17.705	143.033	28.4533	17.375	146.72	28.0734	17.145	144.1	27.3355	17.415	145.755	29.1549	17.52	145.844	28.3199	17.47	145.846	28.4236
17.715	143.075	28.4682	17.385	146.681	28.09	17.155	144.149	27.3521	17.435	145.749	29.1897	17.53	145.859	28.3365	17.48	145.897	28.4402
17.725	143.078	28.4848	17.395	146.724	28.1074	17.165	144.082	27.3687	17.445	145.703	29.2063	17.54	145.867	28.354	17.49	145.841	28.4568
17.735	143.051	28.5014	17.405	146.66	28.124	17.185	144.09	27.4036	17.455	145.77	29.2229	17.56	145.869	28.3888	17.5	145.97	28.4734
17.745	143.073	28.518	17.415	146.691	28.1406	17.195	144.109	27.4202	17.465	145.628	29.2378	17.57	145.917	28.4054	17.51	145.923	28.49
17.765	143.056	28.5537	17.435	146.72	28.1755	17.205	144.093	27.4376	17.475	145.673	29.2544	17.58	145.881	28.422	17.52	145.928	28.5066
17.775	143.093	28.5703	17.445	146.652	28.192	17.215	144.099	27.4525	17.485	145.658	29.271	17.59	145.852	28.437	17.53	145.884	28.5232
17.785	143.059	28.5869	17.455	146.699	28.2086	17.225	144.032	27.4691	17.495	145.72	29.2884	17.6	145.852	28.4536	17.54	145.914	28.5398
17.8	143.161	28.6101	17.465	146.715	28.2236	17.235	144.114	27.4857	17.515	145.714	29.3233	17.61	145.87	28.4702	17.56	145.957	28.5746
17.81	143.197	28.6267	17.475	146.748	28.2402	17.245	144.043	27.5023	17.525	145.692	29.3399	17.62	145.898	28.4867	17.57	145.869	28.5912
17.82	143.143	28.6433	17.485	146.714	28.2568	17.265	144.046	27.5371	17.535	145.765	29.3565	17.64	145.885	28.5216	17.58	145.938	28.6086
17.83	143.19	28.6599	17.495	146.76	28.2733	17.275	144.107	27.5538	17.55	145.738	29.3797	17.65	145.928	28.5382	17.59	145.919	28.6236
17.845	143.21	28.6864	17.515	146.78	28.3082	17.285	144.106	27.5704	17.56	145.742	29.3963	17.66	145.928	28.5547	17.6	146.006	28.6402
17.855	143.262	28.703	17.525	146.745	28.3248	17.3	144.116	27.5936	17.57	145.695	29.4129	17.675	145.865	28.5788	17.61	145.97	28.6568
17.865	143.232	28.7196	17.535	146.785	28.3422	17.31	144.02	27.6102	17.58	145.723	29.4295	17.685	145.891	28.5954	17.62	146.02	28.6734
17.88	143.205	28.7429	17.55	146.735	28.3655	17.32	144.083	27.6268	17.595	145.767	29.456	17.695	145.897	28.612	17.64	146.079	28.7082
17.89	143.229	28.7594	17.56	146.778	28.3821	17.33	144.028	27.6434	17.605	145.707	29.4726	17.705	145.946	28.6286	17.65	146.023	28.7248
17.9	143.234	28.7768	17.57	146.765	28.3987	17.345	144.026	27.6707	17.615	145.78	29.4892	17.72	145.917	28.6552	17.66	146.114	28.7414
17.91	143.288	28.7935	17.58	146.818	28.4153	17.355	144.067	27.6874	17.63	145.791	29.5133	17.73	145.973	28.6718	17.675	146.003	28.7646
17.92	143.23	28.8101	17.595	146.801	28.4418	17.365	144.053	27.7039	17.64	145.806	29.5299	17.74	145.942	28.6884	17.685	146.055	28.7812
17.93	143.301	28.8267	17.605	146.777	28.4584	17.38	144.173	27.7272	17.65	145.783	29.5465	17.755	145.977	28.7116	17.695	146.019	28.7978
17.94	143.26	28.8433	17.615	146.877	28.475	17.39	144.104	27.7438	17.66	145.792	29.5631	17.765	145.993	28.7282	17.705	146.075	28.8144
17.95	143.32	28.8599	17.63	146.78	28.4982	17.4	144.187	27.7604	17.67	145.915	29.5797	17.775	145.945	28.7448	17.72	146.063	28.8418
17.97	143.331	28.893	17.64	146.786	28.5148	17.41	144.124	27.777	17.68	145.847	29.5963	17.785	145.981	28.7614	17.73	146.017	28.8584
17.98	143.304	28.9097	17.65	146.789	28.5314	17.42	144.23	27.7936	17.69	145.904	29.6129	17.795	146.003	28.778	17.74	146.08	28.875
17.99	143.351	28.9263	17.66	146.815	28.548	17.43	144.203	27.8102	17.7	145.797	29.6295	17.805	146.09	28.7954	17.755	146.012	28.8983
18	143.322	28.9428	17.67	146.858	28.5654	17.44	144.243	27.8267	17.72	145.89	29.6626	17.815	146.004	28.812	17.765	146.091	28.9148
18.01	143.356	28.9594	17.68	146.796	28.5821	17.45	144.209	27.8434	17.73	145.888	29.6792	17.825	146.067	28.8286	17.775	146.064	28.9314
18.02	143.333	28.976	17.69	146.866	28.5986	17.47	144.213	27.8766	17.74	145.876	29.6959	17.845	146.074	28.8618	17.785	146.136	28.9481
18.03	143.391	28.9934	17.7	146.822	28.6152	17.48	144.268	27.894	17.75	145.915	29.7124	17.855	146.028	28.8784	17.795	146.076	28.9646
18.04	143.368	29.01	17.72	146.853	28.6484	17.49	144.203	27.9106	17.76	145.886	29.7291	17.865	146.037	28.895	17.805	146.06	28.9812
18.06	143.356	29.0449	17.73	146.858	28.665	17.5	144.339	27.9272	17.77	145.939	29.7465	17.875	146.026	28.9116	17.815	146.121	28.9978
18.07	143.405	29.0615	17.74	146.883	28.6816	17.51	144.313	27.9438	17.78	145.882	29.7631	17.885	146.119	28.9282	17.825	146.106	29.0144
18.08	143.381	29.0781	17.75	146.889	28.6982	17.52	144.346	27.9603	17.79	145.921	29.7797	17.895	146.052	28.9448	17.845	146.108	29.0476
18.09	143.417	29.093	17.76	146.819	28.7148	17.53	144.323	27.9769	17.81	145.942	29.8145	17.905	146.116	28.9614	17.855	146.059	29.065
18.1	143.351	29.1096	17.77	146.873	28.7314	17.54	144.33	27.9936	17.82	145.942	29.8311	17.915	146.042	28.9779	17.865	146.111	29.0816
18.11	143.374	29.1262	17.78	146.821	28.748	17.56	144.371	28.0284	17.83	145.97	29.8477	17.935	146.126	29.0128	17.875	146.182	29.0982
18.12	143.339	29.1428	17.79	146.905	28.7646	17.57	144.311	28.045	17.84	145.86	29.8627	17.945	146.163	29.0303	17.885	146.131	29.1149
18.14	143.366	29.1776	17.81	146.856	28.8003	17.58	144.342	28.0616	17.85	145.947	29.8792	17.955	146.103	29.0468	17.895	146.176	29.1315
18.15	143.423	29.1942	17.82	146.834	28.8169	17.59	144.328	28.0765	17.86	145.886	29.8958	17.965	146.202	29.0617	17.905	146.143	29.148
18.16	143.402	29.2108	17.83	146.884	28.8335	17.6	144.378	28.0932	17.87	145.984	29.9124	17.975	146.153	29.0783	17.915	146.197	29.1646
18.175	143.488	29.2349	17.84	146.897	28.8484	17.61	144.334	28.1106	17.89	145.98	29.9472	17.985	146.27	29.095	17.935	146.19	29.1994
18.185	143.437	29.2515	17.85	146.967	28.865	17.62	144.348	28.1271	17.9	145.978	29.9647	17.995	146.186	29.1116	17.945	146.22	29.216
18.195	143.47	29.2681	17.86	146.9	28.8816	17.64	144.354	28.162	17.91	146.041	29.9813	18.015	146.177	29.1464	17.955	146.197	29.2326
18.205	143.442	29.2847	17.87	146.948	28.8982	17.65	144.314	28.1786	17.925	145.95	30.0045	18.025	146.218	29.163	17.965	146.254	29.2476
18.22	143.49	29.3113	17.89	146.962	28.9331	17.66	144.375	28.1952	17.935	146.017	30.0211	18.035	146.153	29.1796	17.975	146.267	29.2641
18.23	143.509	29.3278	17.9	146.924	28.9496	17.675	144.376	28.2184	17.945	145.97	30.0377	18.05	146.149	29.2028	17.985	146.211	29.2816
18.24	143.459	29.3444	17.91	146.927	28.9662	17.685	144.389	28.235	17.955	146.061	30.0543	18.06	146.142	29.2194	17.995	146.221	29.2982
18.255	143.561	29.3677	17.925	146.941	28.9895	17.695	144.439	28.2516	17.97	146.022	30.0809	18.07	146.209	29.236	18.015	146.22	29.3331
18.265	143.549	29.3842	17.935	147.022	29.0069	17.705	144.42	28.2683	17.98	146.001	30.0974	18.08	146.176	29.2534	18.025	146.257	29.3496
18.275	143.598	29.4008	17.945	146.963	29.0235	17.72	144.381	28.2948	17.99	146.031	30.1141	18.095	146.153	29.28	18.035	146.238	29.3663
18.285	143.566	29.4174	17.955	147.042	29.0401	17.73	144.377	28.3114	18.005	146.009	30.1373	18.105	146.2	29.2966	18.05	146.275	29.3895
18.295	143.569	29.4349	17.97	147.052	29.0667	17.74	144.45	28.328	18.015	146.057	30.1538	18.115	146.199	29.3132	18.06	146.335	29.4061
18.305	143.613	29.4515	17.98	147.032	29.0833	17.755	144.418	28.352	18.025	145.986	30.1705	18.13	146.217	29.3364	18.07	146.271	29.4227
18.315	143.588	29.4681	17.99	147.034	29.0998	17.765	144.417	28.3686	18.035	146.072	30.1879	18.14	146.174	29.3531	18.08	146.33	29.4393
18.325	143.62	29.4847	18.005	146.953	29.1231	17.775	144.436	28.3852	18.045	146.044	30.2061	18.15	146.267	29.3697	18.095	146.343	29.4658
18.345	143.585	29.5178	18.015	147.07	29.1397	17.785	144.459	28.4018	18.06	146.019	30.231	18.16	146.224	29.3863	18.105	146.347	29.4824
18.355	143.654	29.5344	18.025	147.008	29.1562	17.795	144.518	28.4184	18.07	146.054	30.2476	18.17	146.269	29.4028	18.115	146.286	29.499
18.365	143.639	29.5511	18.035	147.091	29.1729	17.805	144.454	28.435	18.08	146.03	30.2642	18.18	146.224	29.4194	18.13	146.316	29.5231
18.375	143.611	29.5676	18.045	146.984	29.1895	17.815	144.537	28.4516	18.09	146.098	30.2792	18.19	146.239	29.436	18.14	146.353	29.5397
18.385	143.658	29.5842	18.055	147.033	29.206	17.825	144.468	28.4682	18.1	146.012	30.2958	18.2	146.244	29.4526	18.15	146.34	29.5562
18.395	143.646	29.6008	18.065	147.012	29.2227	17.845	144.492	28.5014	18.11	146.066	30.3124	18.22	146.237	29.4866	18.16	146.382	29.5728
18.405	143.719	29.6174	18.075	147.087	29.2401	17.855	144.495	28.518	18.12	145.991	30.329	18.23	146.286	29.5032	18.17	146.324	29.5894
18.415	143.685	29.634	18.095	147.069	29.2733	17.865	144.47	28.5346	18.14	146.048	30.3638	18.24	146.244	29.5198	18.18	146.401	29.6061
18.435	143.709	29.6697	18.105	146.997	29.2898	17.875	144.557	28.5512	18.15	146.088	30.3804	18.25	146.306	29.5364	18.19	146.373	29.6227
18.445	143.692	29.6863	18.115	147.108	29.3065	17.885	144.48	28.5687	18.16	146.055	30.397	18.26	146.297	29.553	18.2	146.442	29.6393
18.455	143.739	29.7029	18.125	147.055	29.323	17.895	144.541	28.5852	18.175	146.161	30.4211	18.27	146.294	29.5696	18.22	146.433	29.6724
18.465	143.695	29.7178	18.135	147.113	29.3396	17.905	144.46	28.6018	18.185	146.101	30.4377	18.28	146.255	29.5862	18.23	146.418	29.689
18.475	143.657	29.7344	18.145	147.084	29.3562	17.915	144.518	28.6184	18.195	146.131	30.4542	18.29	146.277	29.6028	18.24	146.503	29.7056
18.485	143.667	29.7511	18.155	147.149	29.3728	17.935	144.503	28.6532	18.205	146.051	30.4708	18.31	146.297	29.6377	18.25	146.418	29.7222
18.495	143.663	29.7676	18.165	147.125	29.3894	17.945	144.457	28.6698	18.22	146.131	30.4974	18.32	146.275	29.6543	18.26	146.462	29.7396
18.515	143.724	29.8025	18.185	147.107	29.4243	17.955	144.512	28.6865	18.23	146.138	30.514	18.33	146.332	29.6709	18.27	146.438	29.7562
18.525	143.711	29.8191	18.195	147.192	29.4409	17.965	144.557	28.7014	18.24	146.098	30.5306	18.34	146.359	29.6858	18.28	146.486	29.7729
18.535	143.783	29.8356	18.205	147.119	29.4583	17.975	144.612	28.718	18.255	146.151	30.5538	18.35	146.386	29.7032	18.29	146.483	29.7894
18.55	143.756	29.8589	18.215	147.18	29.4733	17.985	144.527	28.7346	18.265	146.077	30.5704	18.36	146.358	29.7198	18.31	146.449	29.8243
18.56	143.721	29.8755	18.225	147.118	29.4898	17.995	144.595	28.7512	18.275	146.145	30.587	18.37	146.367	29.7364	18.32	146.516	29.8409
18.57	143.76	29.8929	18.235	147.159	29.5065	18.015	144.623	28.786	18.285	146.08	30.6036	18.39	146.39	29.7712	18.33	146.495	29.8575
18.58	143.753	29.9095	18.245	147.129	29.523	18.025	144.575	28.8035	18.295	146.125	30.6202	18.4	146.343	29.7879	18.34	146.531	29.8724
18.595	143.799	29.9361	18.265	147.149	29.5579	18.035	144.599	28.82	18.305	146.111	30.6376	18.41	146.389	29.8045	18.35	146.494	29.889
18.605	143.786	29.9527	18.275	147.195	29.5745	18.05	144.582	28.8433	18.315	146.165	30.6542	18.425	146.416	29.8277	18.36	146.537	29.9056
18.615	143.856	29.9693	18.285	147.155	29.5911	18.06	144.669	28.8599	18.325	146.143	30.6708	18.435	146.404	29.8443	18.37	146.487	29.9222
18.63	143.885	29.9925	18.3	147.226	29.6143	18.07	144.626	28.8765	18.345	146.078	30.704	18.445	146.458	29.8609	18.39	146.497	29.9579
18.64	143.836	30.0091	18.31	147.198	29.6309	18.08	144.709	28.8931	18.355	146.159	30.7206	18.455	146.436	29.8774	18.4	146.567	29.9745
18.65	143.853	30.0257	18.32	147.222	29.6475	18.095	144.698	28.9196	18.365	146.127	30.7372	18.47	146.458	29.904	18.41	146.507	29.9911
18.66	143.831	30.0423	18.33	147.239	29.6674	18.105	144.652	28.9362	18.375	146.184	30.7538	18.48	146.452	29.9214	18.425	146.644	30.0143
18.67	143.906	30.0588	18.345	147.254	29.6898	18.115	144.697	28.9528	18.385	146.145	30.7704	18.49	146.489	29.938	18.435	146.566	30.031
18.68	143.894	30.0754	18.355	147.315	29.7064	18.13	144.557	28.9761	18.395	146.184	30.787	18.505	146.43	29.9612	18.445	146.582	30.0475
18.69	143.92	30.0921	18.365	147.227	29.723	18.14	144.634	28.9927	18.405	146.163	30.8036	18.515	146.425	29.9779	18.455	146.545	30.0641
18.7	143.862	30.1094	18.375	147.296	29.7396	18.15	144.628	29.0093	18.415	146.244	30.8202	18.525	146.458	29.9945	18.47	146.606	30.0907
18.72	143.916	30.1427	18.385	147.261	29.7562	18.16	144.687	29.0267	18.435	146.285	30.8559	18.535	146.481	30.0111	18.48	146.676	30.1072
18.73	143.932	30.1593	18.395	147.346	29.7728	18.17	144.626	29.0433	18.445	146.236	30.8725	18.545	146.444	30.0277	18.49	146.577	30.1238
18.74	143.879	30.1759	18.405	147.325	29.7894	18.18	144.647	29.0599	18.455	146.326	30.8891	18.555	146.344	30.0443	18.505	146.669	30.1471
18.75	143.926	30.1925	18.415	147.383	29.806	18.19	144.649	29.0764	18.465	146.248	30.904	18.565	146.434	30.0609	18.515	146.633	30.1636
18.76	143.876	30.2091	18.435	147.428	29.8408	18.2	144.708	29.0931	18.475	146.27	30.9206	18.575	146.366	30.0775	18.525	146.663	30.1811
18.77	143.963	30.2257	18.445	147.362	29.8574	18.22	144.731	29.1262	18.485	146.243	30.9372	18.595	146.407	30.1106	18.535	146.62	30.1977
18.78	143.919	30.2423	18.455	147.414	29.874	18.23	144.694	29.1428	18.495	146.287	30.9538	18.605	146.427	30.1272	18.545	146.622	30.2143
18.79	143.977	30.2588	18.465	147.326	29.889	18.24	144.763	29.1594	18.515	146.296	30.9887	18.615	146.417	30.1446	18.555	146.655	30.2309
18.81	143.988	30.2937	18.475	147.377	29.9064	18.25	144.679	29.176	18.525	146.268	31.0052	18.625	146.531	30.1612	18.565	146.637	30.2475
18.82	143.946	30.3103	18.485	147.37	29.923	18.26	144.682	29.1927	18.535	146.338	31.0218	18.635	146.457	30.1779	18.575	146.662	30.2641
18.83	143.994	30.3277	18.495	147.415	29.9396	18.27	144.675	29.2092	18.55	146.33	31.045	18.645	146.504	30.1944	18.595	146.653	30.2973
18.84	143.96	30.3426	18.515	147.43	29.9744	18.28	144.705	29.2258	18.56	146.316	31.0617	18.655	146.448	30.211	18.605	146.704	30.3139
18.85	144.017	30.3592	18.525	147.389	29.9911	18.29	144.72	29.2433	18.57	146.294	31.0791	18.665	146.522	30.2276	18.615	146.636	30.3305
18.86	143.992	30.3758	18.535	147.437	30.0076	18.31	144.668	29.2781	18.58	146.276	31.0973	18.685	146.491	30.2625	18.625	146.637	30.3471
18.87	144.026	30.3924	18.55	147.378	30.0308	18.32	144.711	29.2947	18.59	146.39	31.1123	18.695	146.486	30.2791	18.635	146.697	30.3637
18.89	144.028	30.4273	18.56	147.411	30.0475	18.33	144.716	29.3113	18.6	146.321	31.1288	18.705	146.549	30.2957	18.645	146.669	30.3803
18.9	144.001	30.4439	18.57	147.4	30.0641	18.34	144.742	29.3262	18.61	146.372	31.1455	18.715	146.52	30.3106	18.655	146.722	30.3969
18.91	144.035	30.4605	18.58	147.449	30.0806	18.35	144.717	29.3428	18.62	146.286	31.1621	18.725	146.593	30.3272	18.665	146.688	30.4143
18.925	143.939	30.4837	18.595	147.425	30.1072	18.36	144.716	29.3594	18.64	146.332	31.1969	18.735	146.531	30.3438	18.685	146.731	30.4491
18.935	144.025	30.5003	18.605	147.368	30.1238	18.37	144.714	29.376	18.65	146.337	31.2135	18.745	146.606	30.3604	18.695	146.713	30.4657
18.945	144.014	30.5169	18.615	147.483	30.1412	18.39	144.703	29.4108	18.66	146.291	31.2301	18.765	146.604	30.3961	18.705	146.73	30.4823
18.955	144.071	30.5335	18.63	147.383	30.1645	18.4	144.726	29.4275	18.675	146.406	31.2533	18.775	146.537	30.4126	18.715	146.676	30.4972
18.97	144.03	30.5609	18.64	147.408	30.1811	18.41	144.679	29.4441	18.685	146.344	31.2699	18.785	146.558	30.4293	18.725	146.66	30.5139
18.98	144.018	30.5775	18.65	147.405	30.1977	18.425	144.795	29.4673	18.695	146.412	31.2865	18.8	146.571	30.4525	18.735	146.723	30.5305
18.99	144.107	30.5941	18.66	147.443	30.2142	18.435	144.806	29.4847	18.705	146.331	31.3039	18.81	146.614	30.4691	18.745	146.721	30.547
19.005	144.063	30.6173	18.67	147.486	30.2308	18.445	144.756	29.5013	18.72	146.387	31.3305	18.82	146.524	30.4857	18.765	146.753	30.5819
19.015	144.081	30.6339	18.68	147.39	30.2474	18.455	144.745	29.5179	18.73	146.451	31.3471	18.83	146.577	30.5023	18.775	146.736	30.5985
19.025	144.043	30.6505	18.69	147.416	30.264	18.47	144.748	29.5445	18.74	146.435	31.3637	18.845	146.621	30.5289	18.785	146.782	30.6151
19.035	144.086	30.6671	18.7	147.375	30.2806	18.48	144.786	29.561	18.755	146.406	31.3869	18.855	146.593	30.5455	18.8	146.757	30.6392
19.045	144.127	30.6837	18.72	147.451	30.3138	18.49	144.756	29.5777	18.765	146.364	31.4035	18.865	146.612	30.562	18.81	146.712	30.6557
19.055	144.081	30.7003	18.73	147.415	30.3304	18.505	144.798	29.6009	18.775	146.464	31.4201	18.88	146.597	30.5852	18.82	146.76	30.6724
19.065	144.082	30.7168	18.74	147.453	30.347	18.515	144.862	29.6175	18.785	146.433	31.4367	18.89	146.662	30.6027	18.83	146.736	30.6889
19.075	144.073	30.7334	18.75	147.539	30.3644	18.525	144.828	29.6341	18.795	146.449	31.4534	18.9	146.603	30.6193	18.845	146.778	30.7155
19.095	144.149	30.7667	18.76	147.48	30.381	18.535	144.852	29.6507	18.805	146.426	31.4699	18.91	146.652	30.6359	18.855	146.736	30.7321
19.105	144.1	30.7841	18.77	147.51	30.3976	18.545	144.765	29.6673	18.815	146.487	31.4865	18.92	146.607	30.6525	18.865	146.761	30.7487
19.115	144.138	30.8007	18.78	147.433	30.4142	18.555	144.832	29.6839	18.825	146.451	31.5031	18.93	146.68	30.6691	18.88	146.836	30.772
19.125	144.17	30.8173	18.79	147.475	30.4308	18.565	144.782	29.7013	18.845	146.433	31.5371	18.94	146.666	30.6857	18.89	146.759	30.7886
19.135	144.155	30.8339	18.81	147.479	30.4656	18.575	144.831	29.7179	18.855	146.509	31.5537	18.95	146.716	30.7023	18.9	146.798	30.8051
19.145	144.162	30.8504	18.82	147.459	30.4823	18.595	144.791	29.7511	18.865	146.443	31.5703	18.97	146.687	30.7355	18.91	146.751	30.8217
19.155	144.14	30.867	18.83	147.487	30.4989	18.605	144.781	29.7677	18.875	146.461	31.5869	18.98	146.651	30.7521	18.92	146.841	30.8383
19.165	144.159	30.8837	18.84	147.513	30.5138	18.615	144.795	29.7843	18.885	146.426	31.6035	18.99	146.753	30.7687	18.93	146.822	30.8549
19.185	144.149	30.9185	18.85	147.572	30.5304	18.625	144.712	29.8009	18.895	146.469	31.6201	19	146.668	30.7853	18.94	146.839	30.8723
19.195	144.185	30.9351	18.86	147.508	30.547	18.635	144.804	29.8175	18.905	146.522	31.6367	19.01	146.707	30.8019	18.95	146.802	30.8889
19.205	144.134	30.9517	18.87	147.553	30.5636	18.645	144.765	29.8341	18.915	146.532	31.6549	19.02	146.681	30.8193	18.97	146.844	30.9221
19.215	144.167	30.9666	18.89	147.566	30.5992	18.655	144.856	29.8507	18.935	146.515	31.6882	19.03	146.708	30.8359	18.98	146.857	30.9387
19.225	144.231	30.9832	18.9	147.528	30.6158	18.665	144.805	29.8673	18.945	146.491	31.7048	19.04	146.698	30.8525	18.99	146.805	30.9553
19.235	144.191	31.0007	18.91	147.537	30.6325	18.685	144.831	29.9021	18.955	146.557	31.7213	19.06	146.68	30.8873	19	146.879	30.9719
19.245	144.23	31.0173	18.925	147.558	30.6557	18.695	144.904	29.9187	18.965	146.508	31.7363	19.07	146.732	30.9039	19.01	146.847	30.9885
19.265	144.223	31.0521	18.935	147.63	30.6723	18.705	144.877	29.9362	18.975	146.508	31.7537	19.08	146.734	30.9205	19.02	146.904	31.0051
19.275	144.265	31.0687	18.945	147.588	30.6889	18.715	144.877	29.9511	18.985	146.456	31.7703	19.09	146.726	30.9355	19.03	146.854	31.0217
19.285	144.216	31.0853	18.955	147.642	30.7055	18.725	144.803	29.9677	18.995	146.495	31.7869	19.1	146.713	30.952	19.04	146.87	31.0383
19.3	144.242	31.1085	18.97	147.618	30.732	18.735	144.85	29.9843	19.015	146.493	31.8217	19.11	146.753	30.9687	19.06	146.945	31.0731
19.31	144.292	31.1251	18.98	147.612	30.7486	18.745	144.806	30.0008	19.025	146.451	31.8383	19.12	146.721	30.9853	19.07	146.855	31.0906
19.32	144.292	31.1417	18.99	147.618	30.7652	18.765	144.841	30.0358	19.035	146.544	31.8549	19.14	146.695	31.0201	19.08	146.909	31.1072
19.33	144.323	31.1583	19.005	147.542	30.7885	18.775	144.899	30.0523	19.05	146.599	31.8782	19.15	146.761	31.0367	19.09	146.902	31.1221
19.345	144.301	31.1848	19.015	147.628	30.8059	18.785	144.891	30.0689	19.06	146.587	31.8948	19.16	146.733	31.0541	19.1	146.951	31.1387
19.355	144.371	31.2014	19.025	147.546	30.8225	18.8	144.955	30.0922	19.07	146.588	31.9114	19.175	146.753	31.0773	19.11	146.929	31.1553
19.365	144.324	31.2181	19.035	147.637	30.8391	18.81	144.891	30.1087	19.08	146.571	31.928	19.185	146.756	31.0939	19.12	146.955	31.1719
19.38	144.293	31.2421	19.045	147.558	30.8557	18.82	144.921	30.1253	19.095	146.646	31.9545	19.195	146.741	31.1105	19.14	146.961	31.2068
19.39	144.338	31.2587	19.055	147.579	30.8723	18.83	144.892	30.142	19.105	146.575	31.9711	19.205	146.789	31.1271	19.15	146.924	31.2233
19.4	144.299	31.2753	19.065	147.565	30.8889	18.845	144.95	30.1694	19.115	146.635	31.9885	19.22	146.781	31.1537	19.16	146.982	31.2399
19.41	144.371	31.2919	19.075	147.622	30.9054	18.855	144.991	30.1859	19.13	146.682	32.0134	19.23	146.823	31.1703	19.175	146.888	31.2632
19.42	144.332	31.3085	19.095	147.624	30.9386	18.865	144.945	30.2025	19.14	146.659	32.0301	19.24	146.799	31.1869	19.185	146.952	31.2798
19.43	144.382	31.3251	19.105	147.561	30.9552	18.88	145.031	30.2258	19.15	146.66	32.0466	19.255	146.867	31.2101	19.195	146.92	31.2964
19.44	144.344	31.3417	19.115	147.623	30.9718	18.89	144.998	30.2423	19.16	146.63	32.0632	19.265	146.853	31.2267	19.205	146.995	31.3138
19.45	144.394	31.3583	19.125	147.627	30.9884	18.9	145.039	30.2589	19.175	146.694	32.0865	19.275	146.828	31.2433	19.22	146.963	31.3403
19.47	144.413	31.3915	19.135	147.667	31.005	18.91	144.968	30.2755	19.185	146.629	32.1031	19.285	146.808	31.2599	19.23	146.909	31.357
19.48	144.378	31.4081	19.145	147.621	31.0216	18.92	145.022	30.2921	19.195	146.67	32.1197	19.295	146.83	31.2773	19.24	147.02	31.3735
19.49	144.411	31.4247	19.155	147.676	31.039	18.93	145.039	30.3088	19.205	146.599	32.1362	19.305	146.903	31.2939	19.255	146.961	31.3968
19.5	144.386	31.4413	19.165	147.628	31.0557	18.94	145.04	30.3253	19.22	146.632	32.1628	19.315	146.864	31.3105	19.265	146.975	31.4134
19.51	144.442	31.4587	19.185	147.63	31.0905	18.95	145.055	30.3419	19.23	146.638	32.1794	19.325	146.937	31.3271	19.275	146.948	31.43
19.52	144.381	31.4753	19.195	147.706	31.1071	18.97	145.026	30.3751	19.24	146.599	32.1976	19.345	146.899	31.3603	19.285	146.995	31.4466
19.53	144.438	31.4919	19.205	147.64	31.1237	18.98	145.068	30.3925	19.255	146.664	32.2217	19.355	146.928	31.3769	19.295	147.036	31.4632
19.54	144.39	31.5085	19.215	147.766	31.1386	18.99	145.009	30.4091	19.265	146.607	32.2383	19.365	146.953	31.3935	19.305	146.97	31.4797
19.56	144.414	31.5434	19.225	147.704	31.1552	19	145.04	30.4257	19.275	146.662	32.2549	19.375	146.82	31.4101	19.315	147.014	31.4963
19.57	144.458	31.5599	19.235	147.709	31.1718	19.01	145.048	30.4423	19.285	146.616	32.2715	19.385	146.927	31.4267	19.325	146.987	31.5129
19.58	144.423	31.5765	19.245	147.654	31.1884	19.02	145.068	30.4589	19.3	146.632	32.2947	19.395	146.884	31.4433	19.345	147.04	31.5469
19.59	144.548	31.5915	19.265	147.674	31.2233	19.03	145.096	30.4755	19.31	146.651	32.3113	19.405	146.994	31.4599	19.355	147.006	31.5635
19.6	144.495	31.608	19.275	147.727	31.2399	19.04	145.097	30.4921	19.32	146.661	32.3279	19.415	146.919	31.4765	19.365	147.045	31.5801
19.61	144.524	31.6246	19.285	147.649	31.2573	19.06	145.16	30.5269	19.33	146.678	32.3445	19.435	146.924	31.5121	19.375	147.108	31.5967
19.62	144.45	31.6412	19.3	147.731	31.2805	19.07	145.114	30.5435	19.345	146.63	32.3711	19.445	146.974	31.5288	19.385	147.057	31.6133
19.64	144.467	31.6769	19.31	147.704	31.2971	19.08	145.143	30.5602	19.355	146.686	32.3877	19.455	146.94	31.5453	19.395	147.051	31.6299
19.65	144.487	31.6935	19.32	147.72	31.3137	19.09	145.142	30.5751	19.365	146.66	32.4042	19.465	146.972	31.5603	19.405	146.996	31.6465
19.66	144.426	31.7101	19.33	147.685	31.3303	19.1	145.158	30.5917	19.38	146.649	32.4275	19.475	146.913	31.5769	19.415	147.026	31.6631
19.675	144.516	31.7334	19.345	147.718	31.3569	19.11	145.189	30.6092	19.39	146.639	32.4449	19.485	147	31.5935	19.435	147.007	31.698
19.685	144.493	31.7499	19.355	147.794	31.3718	19.12	145.176	30.6258	19.4	146.654	32.4615	19.495	146.967	31.6101	19.445	147.041	31.7146
19.695	144.517	31.7665	19.365	147.72	31.3884	19.14	145.172	30.6606	19.41	146.679	32.4781	19.515	146.967	31.6449	19.455	146.998	31.7311
19.705	144.461	31.7831	19.375	147.794	31.405	19.15	145.153	30.6772	19.42	146.685	32.4947	19.525	146.998	31.6615	19.465	147.054	31.7461
19.72	144.518	31.8097	19.385	147.776	31.4216	19.16	145.194	30.6938	19.43	146.748	32.5113	19.535	146.988	31.6781	19.475	147.099	31.7635
19.73	144.532	31.8263	19.395	147.838	31.4382	19.175	145.171	30.717	19.44	146.684	32.5279	19.55	146.975	31.7014	19.485	147.031	31.7801
19.74	144.502	31.8429	19.405	147.815	31.4548	19.185	145.162	30.7336	19.45	146.749	32.5445	19.56	146.915	31.7179	19.495	147.059	31.7967
19.755	144.564	31.8661	19.415	147.865	31.4714	19.195	145.212	30.7502	19.47	146.746	32.5777	19.57	146.995	31.7354	19.515	147.071	31.8315
19.765	144.553	31.8827	19.435	147.87	31.507	19.205	145.21	30.7668	19.48	146.728	32.5943	19.58	146.941	31.752	19.525	147.089	31.8482
19.775	144.61	31.9001	19.445	147.778	31.5236	19.22	145.181	30.7933	19.49	146.712	32.6109	19.595	146.931	31.7785	19.535	147.026	31.8648
19.785	144.568	31.9168	19.455	147.847	31.5402	19.23	145.155	30.8099	19.5	146.731	32.6275	19.605	146.978	31.7951	19.55	147.084	31.888
19.795	144.533	31.9333	19.465	147.726	31.5552	19.24	145.214	30.8265	19.51	146.806	32.6441	19.615	146.974	31.8117	19.56	147.12	31.9046
19.805	144.589	31.9499	19.475	147.758	31.5718	19.255	145.23	30.8506	19.52	146.751	32.6615	19.63	147.005	31.8349	19.57	147.09	31.9212
19.815	144.607	31.9665	19.485	147.769	31.5884	19.265	145.165	30.8672	19.53	146.804	32.678	19.64	146.938	31.8515	19.58	147.111	31.9378
19.825	144.664	31.9831	19.495	147.828	31.605	19.275	145.194	30.8838	19.54	146.708	32.6947	19.65	146.995	31.8681	19.595	147.096	31.9643
19.845	144.562	32.0163	19.515	147.823	31.6398	19.285	145.157	30.9004	19.56	146.75	32.7295	19.66	146.945	31.8847	19.605	147.142	31.9809
19.855	144.588	32.0329	19.525	147.776	31.6564	19.295	145.302	30.917	19.57	146.766	32.7461	19.67	147.068	31.9013	19.615	147.077	31.9984
19.865	144.594	32.0495	19.535	147.851	31.673	19.305	145.246	30.9336	19.58	146.715	32.7627	19.68	147.018	31.9179	19.63	147.051	32.0216
19.875	144.575	32.0661	19.55	147.769	31.6962	19.315	145.301	30.9502	19.59	146.799	32.7777	19.69	147.025	31.9345	19.64	147.114	32.0382
19.885	144.604	32.0827	19.56	147.809	31.7137	19.325	145.2	30.9668	19.6	146.758	32.7943	19.7	146.976	31.9519	19.65	147.107	32.0548
19.895	144.604	32.0993	19.57	147.796	31.7303	19.345	145.237	30.9999	19.61	146.821	32.8109	19.72	147.021	31.9851	19.66	147.183	32.0714
19.905	144.649	32.1159	19.58	147.853	31.7469	19.355	145.262	31.0166	19.62	146.747	32.8275	19.73	147.075	32.0017	19.67	147.096	32.088
19.915	144.668	32.1333	19.595	147.852	31.7734	19.365	145.205	31.0332	19.64	146.785	32.8623	19.74	146.989	32.0183	19.68	147.149	32.1046
19.935	144.692	32.1681	19.605	147.78	31.79	19.375	145.288	31.0498	19.65	146.799	32.8797	19.75	147.085	32.0349	19.69	147.123	32.1212
19.945	144.659	32.1848	19.615	147.898	31.8066	19.385	145.244	31.0672	19.66	146.757	32.8963	19.76	147.063	32.0515	19.7	147.164	32.1378
19.955	144.739	32.2013	19.63	147.879	31.8298	19.395	145.311	31.0838	19.675	146.853	32.9212	19.77	147.099	32.0681	19.72	147.169	32.171
19.965	144.74	32.2163	19.64	147.908	31.8464	19.405	145.261	31.1004	19.685	146.809	32.9378	19.78	147.06	32.0847	19.73	147.147	32.1876
19.975	144.709	32.2329	19.65	147.862	31.863	19.415	145.312	31.117	19.695	146.853	32.9544	19.79	147.104	32.1013	19.74	147.182	32.2041
19.985	144.729	32.2495	19.66	147.887	31.8796	19.435	145.316	31.1518	19.705	146.779	32.971	19.81	147.146	32.1362	19.75	147.138	32.2216
19.995	144.695	32.266	19.67	147.957	31.8962	19.445	145.253	31.1684	19.715	146.813	32.9859	19.82	147.076	32.1528	19.76	147.165	32.2381
20.015	144.764	32.3009	19.68	147.88	31.9128	19.455	145.29	31.185	19.725	146.783	33.0025	19.83	147.12	32.1693	19.77	147.112	32.2548
20.025	144.711	32.3175	19.69	147.897	31.9303	19.465	145.253	31.2	19.735	146.808	33.0192	19.84	147.104	32.1851	19.78	147.171	32.2713
20.035	144.758	32.3341	19.7	147.834	31.9469	19.475	145.354	31.2166	19.75	146.768	33.044	19.85	147.144	32.2017	19.79	147.178	32.2879
20.05	144.802	32.3581	19.72	147.884	31.98	19.485	145.291	31.2331	19.76	146.71	33.0607	19.86	147.127	32.2183	19.81	147.165	32.3228
20.06	144.757	32.3748	19.73	147.848	31.9966	19.495	145.362	31.2497	19.77	146.795	33.0772	19.87	147.156	32.2349	19.82	147.221	32.3394
20.07	144.779	32.3914	19.74	147.866	32.0133	19.515	145.383	31.2854	19.785	146.79	33.1062	19.89	147.209	32.2698	19.83	147.156	32.356
20.08	144.744	32.4079	19.75	147.909	32.0299	19.525	145.355	31.3021	19.8	146.781	33.1294	19.9	147.148	32.2863	19.84	147.229	32.3709
20.095	144.792	32.4345	19.76	147.879	32.0464	19.535	145.391	31.3187	19.81	146.833	33.1461	19.91	147.163	32.303	19.85	147.181	32.3875
20.105	144.754	32.4511	19.77	147.92	32.063	19.55	145.36	31.3419	19.82	146.825	33.1627	19.925	147.13	32.3262	19.86	147.193	32.4041
20.115	144.8	32.4677	19.78	147.871	32.0796	19.56	145.404	31.3585	19.83	146.855	33.1793	19.935	147.159	32.3428	19.87	147.137	32.4207
20.13	144.809	32.491	19.79	147.904	32.0962	19.57	145.397	31.375	19.84	146.786	33.1942	19.945	147.162	32.3594	19.89	147.159	32.4564
20.14	144.797	32.5076	19.81	147.925	32.1311	19.58	145.426	31.3916	19.85	146.873	33.2108	19.955	147.17	32.376	19.9	147.217	32.473
20.15	144.809	32.5241	19.82	147.905	32.1477	19.595	145.392	31.4182	19.865	146.809	33.2357	19.97	147.203	32.4034	19.91	147.152	32.4896
20.16	144.79	32.5407	19.83	147.872	32.1651	19.605	145.39	31.4348	19.875	146.89	33.2523	19.98	147.166	32.4199	19.925	147.236	32.5128
20.17	144.858	32.5573	19.84	147.908	32.18	19.615	145.421	31.4514	19.885	146.851	33.2689	19.99	147.245	32.4365	19.935	147.219	32.5294
20.18	144.809	32.5748	19.85	147.979	32.1966	19.63	145.359	31.4729	19.895	146.859	33.2872	20.005	147.145	32.4598	19.945	147.237	32.546
20.19	144.874	32.5913	19.86	147.945	32.2132	19.64	145.402	31.4895	19.905	146.808	33.3021	20.015	147.158	32.4764	19.955	147.186	32.5626
20.2	144.818	32.6079	19.87	148.004	32.2298	19.65	145.342	31.5062	19.925	146.829	33.3361	20.025	147.158	32.493	19.97	147.208	32.5892
20.22	144.856	32.6411	19.89	147.98	32.2646	19.66	145.417	31.5253	19.935	146.857	33.3544	20.035	147.183	32.5095	19.98	147.273	32.6058
20.23	144.915	32.6577	19.9	147.971	32.2812	19.675	145.445	31.5485	19.945	146.812	33.371	20.045	147.229	32.5262	19.99	147.209	32.6224
20.24	144.889	32.6743	19.91	147.967	32.2978	19.685	145.422	31.5651	19.955	146.865	33.3875	20.055	147.134	32.5427	20.005	147.264	32.6456
20.25	144.891	32.6909	19.925	147.9	32.3211	19.695	145.449	31.5817	19.965	146.921	33.4025	20.065	147.198	32.5593	20.015	147.226	32.663
20.26	144.866	32.7075	19.935	147.962	32.3377	19.705	145.406	31.5983	19.975	146.942	33.4191	20.075	147.111	32.576	20.025	147.292	32.6796
20.27	144.925	32.7241	19.945	147.913	32.3543	19.72	145.457	31.6248	19.985	146.885	33.4357	20.095	147.155	32.6092	20.035	147.241	32.6962
20.28	144.899	32.7407	19.955	147.979	32.3709	19.73	145.424	31.6414	20	146.904	33.4622	20.105	147.137	32.6266	20.045	147.173	32.7128
20.29	144.949	32.7573	19.97	147.893	32.3982	19.74	145.444	31.658	20.01	146.96	33.4788	20.115	147.148	32.6432	20.055	147.233	32.7295
20.31	144.952	32.7929	19.98	147.932	32.4148	19.755	145.495	31.6812	20.02	146.869	33.4938	20.125	147.229	32.6598	20.065	147.218	32.746
20.32	144.937	32.8095	19.99	147.954	32.4315	19.765	145.457	31.6978	20.035	146.931	33.5187	20.135	147.181	32.6763	20.075	147.302	32.7626
20.33	144.943	32.8261	20.005	147.874	32.4547	19.775	145.501	31.7144	20.045	146.909	33.5353	20.145	147.236	32.6929	20.095	147.222	32.7958
20.34	144.88	32.8411	20.015	147.946	32.4713	19.785	145.485	31.731	20.06	146.924	33.561	20.155	147.144	32.7095	20.105	147.273	32.8124
20.35	144.938	32.8577	20.025	147.88	32.4879	19.795	145.589	31.7485	20.07	146.901	33.5792	20.165	147.211	32.7262	20.115	147.249	32.829
20.36	144.877	32.8743	20.035	147.969	32.5045	19.805	145.524	31.765	20.08	146.874	33.5941	20.185	147.236	32.761	20.125	147.235	32.8456
20.37	144.941	32.8909	20.045	147.894	32.5211	19.815	145.593	31.7816	20.095	146.891	33.6224	20.195	147.197	32.7776	20.135	147.267	32.8622
20.39	144.931	32.9257	20.055	147.932	32.5376	19.825	145.51	31.7982	20.105	146.86	33.639	20.205	147.243	32.7942	20.145	147.231	32.8788
20.4	144.917	32.9423	20.065	147.905	32.5542	19.845	145.576	31.8314	20.115	146.892	33.6556	20.215	147.247	32.8091	20.155	147.291	32.8962
20.41	144.981	32.9589	20.075	147.937	32.5708	19.855	145.602	31.848	20.13	146.951	33.6788	20.225	147.304	32.8257	20.165	147.281	32.9128
20.425	144.95	32.9822	20.095	147.946	32.604	19.865	145.554	31.8646	20.14	146.905	33.6954	20.235	147.237	32.8423	20.185	147.298	32.9477
20.435	144.995	32.9988	20.105	147.861	32.6214	19.875	145.598	31.8812	20.15	146.927	33.712	20.245	147.3	32.8597	20.195	147.275	32.9642
20.445	144.984	33.0161	20.115	147.928	32.638	19.885	145.516	31.8978	20.16	146.923	33.727	20.265	147.277	32.8946	20.205	147.349	32.9808
20.455	145.004	33.0327	20.125	147.914	32.6547	19.895	145.592	31.9144	20.175	146.951	33.7518	20.275	147.239	32.9112	20.215	147.29	32.9958
20.47	145.014	33.0593	20.135	147.93	32.6713	19.905	145.518	31.931	20.185	146.909	33.7685	20.285	147.239	32.9278	20.225	147.245	33.0123
20.48	144.987	33.0759	20.145	147.864	32.6878	19.915	145.586	31.9476	20.195	146.952	33.7842	20.3	147.262	32.951	20.235	147.309	33.029
20.49	145.012	33.0925	20.155	147.887	32.7044	19.935	145.283	31.9833	20.205	146.899	33.8058	20.31	147.314	32.9676	20.245	147.285	33.0456
20.505	145.026	33.1157	20.165	147.848	32.721	19.945	145.046	31.9999	20.22	146.954	33.829	20.32	147.254	32.9842	20.265	147.335	33.0804
20.515	145.045	33.1323	20.185	147.839	32.7559	19.955	144.904	32.0165	20.23	146.983	33.8439	20.33	147.317	33.0008	20.275	147.29	33.097
20.525	144.998	33.1489	20.195	147.917	32.7725	19.965	144.691	32.0314	20.24	147.034	33.8605	20.345	147.31	33.0274	20.285	147.358	33.1144
20.535	145.028	33.1656	20.205	147.844	32.7891	19.975	144.714	32.048	20.25	147.02	33.8755	20.355	147.286	33.044	20.3	147.366	33.1377
20.545	145.062	33.1822	20.215	147.986	32.804	19.985	144.627	32.0646	20.26	146.967	33.892	20.365	147.291	33.0606	20.31	147.304	33.1543
20.555	145.05	33.1987	20.225	147.924	32.8206	19.995	144.652	32.0812	20.275	147.034	33.9203	20.38	147.203	33.0846	20.32	147.339	33.1709
20.565	145.077	33.2153	20.235	147.967	32.838	20.015	144.59	32.1161	20.285	147.027	33.9385	20.39	147.319	33.1012	20.33	147.319	33.1874
20.575	145.041	33.2319	20.245	147.901	32.8546	20.025	144.558	32.1326	20.3	147.007	33.9601	20.4	147.267	33.1178	20.345	147.398	33.214
20.595	145.093	33.2659	20.265	147.95	32.8895	20.035	144.58	32.1492	20.31	147.012	33.9768	20.41	147.37	33.1344	20.355	147.344	33.2306
20.605	145.064	33.2825	20.275	148.005	32.9061	20.05	144.437	32.1725	20.32	147.035	33.9917	20.42	147.258	33.151	20.365	147.403	33.2472
20.615	145.116	33.2991	20.285	147.94	32.9227	20.06	144.499	32.1891	20.33	147.074	34.0141	20.43	147.314	33.1676	20.38	147.455	33.2705
20.625	145.131	33.3157	20.3	148.049	32.9459	20.07	144.466	32.2065	20.345	147.022	34.0356	20.44	147.301	33.1842	20.39	147.432	33.2871
20.635	145.116	33.3323	20.31	148.047	32.9625	20.08	144.571	32.2232	20.355	147.072	34.0539	20.45	147.365	33.2008	20.4	147.434	33.3037
20.645	145.157	33.3489	20.32	148.079	32.9791	20.095	144.529	32.2497	20.365	147.05	34.0705	20.47	147.358	33.234	20.41	147.387	33.321
20.655	145.14	33.3655	20.33	148.004	32.9957	20.105	144.502	32.2663	20.38	147.12	34.0921	20.48	147.286	33.2506	20.42	147.439	33.3376
20.665	145.171	33.3821	20.345	147.982	33.0222	20.115	144.56	32.2829	20.39	147.099	34.1136	20.49	147.36	33.2672	20.43	147.414	33.3542
20.685	145.149	33.417	20.355	148.052	33.0389	20.13	144.51	32.3061	20.4	147.077	34.1302	20.5	147.321	33.2838	20.44	147.479	33.3708
20.695	145.19	33.4336	20.365	147.985	33.0555	20.14	144.53	32.3227	20.41	147.127	34.1468	20.51	147.349	33.3012	20.45	147.434	33.3874
20.705	145.132	33.4501	20.38	148.011	33.0795	20.15	144.463	32.3393	20.425	147.051	34.17	20.52	147.286	33.3178	20.47	147.415	33.4206
20.715	145.132	33.4659	20.39	147.987	33.0961	20.16	144.512	32.3559	20.435	147.103	34.1867	20.53	147.339	33.3344	20.48	147.488	33.4372
20.725	145.157	33.4825	20.4	148.042	33.1127	20.17	144.575	32.3725	20.445	147.053	34.2032	20.54	147.312	33.3509	20.49	147.442	33.4538
20.735	145.181	33.4991	20.41	148.001	33.1293	20.18	144.579	32.3891	20.455	147.107	34.2198	20.56	147.307	33.3858	20.5	147.429	33.4704
20.745	145.208	33.5157	20.42	147.958	33.1459	20.19	144.579	32.4057	20.47	147.109	34.2422	20.57	147.362	33.4024	20.51	147.426	33.487
20.765	145.147	33.5506	20.43	147.99	33.1625	20.2	144.591	32.4223	20.48	147.082	34.2604	20.58	147.33	33.419	20.52	147.471	33.5036
20.775	145.196	33.5671	20.44	147.966	33.1791	20.22	144.652	32.4563	20.49	147.068	34.2771	20.59	147.442	33.4339	20.53	147.447	33.5202
20.785	145.153	33.5838	20.45	148.037	33.1957	20.23	144.598	32.4729	20.5	147.099	34.292	20.6	147.385	33.4505	20.54	147.488	33.5368
20.8	145.11	33.607	20.47	147.976	33.2289	20.24	144.648	32.4895	20.51	147.169	34.3103	20.61	147.42	33.4671	20.56	147.531	33.5725
20.81	145.162	33.6236	20.48	148.02	33.2455	20.25	144.657	32.5061	20.52	147.082	34.3269	20.62	147.384	33.4837	20.57	147.494	33.589
20.82	145.151	33.6402	20.49	148.015	33.2621	20.26	144.659	32.5227	20.53	147.14	34.3434	20.64	147.433	33.5194	20.58	147.526	33.6057
20.83	145.209	33.6568	20.5	147.978	33.2787	20.27	144.658	32.5393	20.54	147.058	34.3601	20.65	147.479	33.536	20.59	147.437	33.6206
20.845	145.152	33.6833	20.51	148.003	33.296	20.28	144.66	32.5559	20.555	147.149	34.3833	20.66	147.422	33.5526	20.6	147.474	33.6372
20.855	145.198	33.7007	20.52	147.961	33.3127	20.29	144.676	32.5725	20.57	147.151	34.4115	20.675	147.469	33.5758	20.61	147.444	33.6538
[truncated: 937 more rows]

## Sheet: KA10
Control Strands Tension Test
KA10, Sectional Area10mm² , N=kgf*9.8
[truncated: 1,992 more rows]

## Sheet: KB4
Control Strands Tension Test
[truncated: 2,651 more rows]

[truncated: 6 more sheets: KB6, KD4, KD6, Power Strand（48×0.5）, Power Strand（24×0.5）, Ground strand]
